# Supplementary material for: 7-Chloro-4-[(E)-2-(2-methoxy­benzyl­idene)hydrazin-1-yl]quinoline monohydrate
Source: Acta Crystallogr Sect E Struct Rep Online. 2010 Feb 27;66(Pt 3):o698–9. doi: 10.1107/S1600536810006586 (PMC2983501; doi:10.1107/S1600536810006586)
Supplement: Supplementary file 2 [file e-66-0o698-Isup2.hkl]

#
# h,k,l, Fc-squared, Fo-squared, sigma(Fo-squared) and status flag
#
data_I
_shelx_title ' pqui177 in P21/c'
_shelx_refln_list_code          4
_shelx_F_calc_maximum      206.40
_exptl_crystal_F_000       688.00
_reflns_d_resolution_high  0.8409
 
loop_
 _symmetry_equiv_pos_as_xyz
 'x, y, z'
 '-x, y+1/2, -z+1/2'
 '-x, -y, -z'
 'x, -y-1/2, z-1/2'
 
_cell_length_a     3.9202
_cell_length_b    24.5084
_cell_length_c    16.1212
_cell_angle_alpha  90.000
_cell_angle_beta   91.639
_cell_angle_gamma  90.000
 
_shelx_F_squared_multiplier     1.000
 
loop_
 _refln_index_h
 _refln_index_k
 _refln_index_l
 _refln_F_squared_calc
 _refln_F_squared_meas
 _refln_F_squared_sigma
 _refln_observed_status
   1   0   0      388.52      349.30     28.11 o
   2   0   0        7.23        6.83      7.89 o
   3   0   0     1166.30     1300.92    146.67 o
   4   0   0     1108.93     1268.84    125.96 o
   1   1   0     3132.65     3255.56     84.52 o
   2   1   0        0.30       -6.36      4.24 o
   3   1   0      215.85      207.09     14.65 o
   4   1   0      154.48       50.40     36.55 o
   1   2   0    12005.75    12132.56    291.63 o
   2   2   0     2743.96     2822.01     73.73 o
   3   2   0      928.63     1058.66     37.92 o
   4   2   0      225.95      152.67     40.32 o
   1   3   0     2101.67     2214.15     55.74 o
   2   3   0        0.35       -3.94      5.70 o
   3   3   0       10.66       12.13     11.25 o
   4   3   0      420.64      442.60     44.17 o
   0   4   0     3433.56     3453.47     92.34 o
   1   4   0     1149.57     1042.92     47.77 o
   2   4   0       30.86       51.99     11.94 o
   4   4   0       49.12       13.42     77.61 o
   1   5   0      294.94      303.96     18.97 o
   2   5   0      113.16      144.30      9.65 o
   3   5   0        0.38       12.89     34.18 o
   4   5   0       37.47      243.91     91.63 o
   0   6   0     1213.61     1295.63     39.96 o
   1   6   0     2300.91     2244.91     59.62 o
   2   6   0      499.74      442.77     18.89 o
   3   6   0      223.66      252.15     21.79 o
   4   6   0      198.47      168.78     27.66 o
   1   7   0        0.52        8.52     15.98 o
   2   7   0      451.82      480.16     19.25 o
   3   7   0        1.23       40.55     21.02 o
   4   7   0       33.16      128.40     47.01 o
   0   8   0     9638.77     9858.02    259.47 o
   1   8   0       76.89       51.80     17.32 o
   2   8   0     1541.60     1612.35     46.81 o
   3   8   0     1038.04     1082.21     36.24 o
   4   8   0      379.91      451.41     39.16 o
   1   9   0      652.02      740.99     27.32 o
   2   9   0      170.99      176.84     13.84 o
   3   9   0      108.19      112.85      9.17 o
   4   9   0      251.28      289.27     31.70 o
   0  10   0     2629.75     2751.99    124.38 o
   1  10   0      282.99      327.78     27.59 o
   2  10   0       27.61       -5.09      9.72 o
   3  10   0        0.01       -4.99     13.55 o
   4  10   0       21.74      -10.81     28.88 o
   1  11   0     3510.69     3692.04     83.30 o
   2  11   0       23.68       23.83     12.04 o
   3  11   0      254.90      263.43     15.49 o
   4  11   0      223.78      348.34     88.13 o
   0  12   0        0.11        0.48     21.57 o
   1  12   0      469.41      325.62     25.59 o
   2  12   0      273.04      198.76     24.69 o
   3  12   0      226.28      210.81     23.42 o
   4  12   0      277.29      304.62     54.91 o
   1  13   0       77.56       63.47     10.91 o
   2  13   0       10.31      -25.55     17.03 o
   3  13   0      286.87      310.58     25.93 o
   4  13   0      459.70      438.29     57.58 o
   0  14   0      471.43      289.64     25.88 o
   1  14   0      697.03      697.64     27.56 o
   2  14   0      160.14      218.40     13.34 o
   3  14   0      232.03      257.88     31.02 o
   4  14   0      216.07      256.01     76.94 o
   1  15   0      106.39       96.19     21.97 o
   2  15   0        1.42       25.04     11.70 o
   3  15   0       46.50       67.20     34.13 o
   0  16   0      855.35      878.65     60.10 o
   1  16   0      299.70      218.74     26.31 o
   2  16   0      202.99      168.85     22.10 o
   3  16   0       11.24       17.23     41.17 o
   1  17   0      159.85      208.86     35.40 o
   2  17   0        4.74       -7.60     15.09 o
   3  17   0       43.38       57.82     39.09 o
   0  18   0      185.25      154.00     36.75 o
   1  18   0        2.19      -34.30     24.34 o
   2  18   0       53.38       86.12     25.73 o
   3  18   0       13.78       20.76     22.87 o
   1  19   0      184.98      266.97     29.67 o
   2  19   0       12.11      -13.50     22.10 o
   3  19   0      242.79      185.78     34.64 o
   0  20   0      381.26      379.89     35.99 o
   1  20   0       55.42       84.88     39.37 o
   2  20   0      118.56      101.56     29.05 o
   3  20   0      196.39      208.44     43.52 o
   1  21   0       33.60       15.14     32.85 o
   2  21   0      311.53      268.69     44.05 o
   3  21   0        0.45      -11.40     27.32 o
   0  22   0     1994.86     2134.08    103.94 o
   1  22   0        0.16       68.34     37.04 o
   2  22   0      156.82      127.72     25.39 o
   3  22   0      197.18      240.63     35.32 o
   1  23   0       95.11       93.18     25.28 o
   2  23   0        1.17      -18.54     22.68 o
   0  24   0      253.56      202.99     60.99 o
   1  24   0       47.95      110.05     44.83 o
   2  24   0       35.70       -6.12     31.58 o
   1  25   0        5.00      -43.92     29.28 o
   2  25   0        1.81       58.83     40.50 o
   0  26   0      167.99       97.12     37.44 o
   1  26   0      362.34      302.14     41.30 o
   2  26   0      166.49       51.92     32.26 o
   1  27   0       54.75       31.94     26.92 o
   1  28   0      320.29      393.24     44.35 o
  -4   1   1        2.95       15.22     58.94 o
  -3   1   1      343.69      296.26     13.90 o
  -2   1   1      829.14      737.79     25.72 o
  -1   1   1      237.91      219.16     15.91 o
   1   1   1     1144.27     1190.60     41.90 o
   2   1   1       18.32        4.83     10.75 o
   3   1   1       19.36       -1.62     25.87 o
   4   1   1       17.59       18.04     42.08 o
  -4   2   1       65.31      132.52     70.44 o
  -3   2   1       12.14       20.51     10.58 o
  -2   2   1      260.57      317.60     17.22 o
  -1   2   1     5403.24     5602.50    125.31 o
   1   2   1     6884.26     6940.83    145.42 o
   2   2   1      903.43      916.88     37.87 o
   3   2   1        9.25       62.62     24.14 o
   4   2   1       67.50       72.19     29.28 o
  -4   3   1        1.39      138.53     60.08 o
  -3   3   1      239.90      219.81     13.58 o
  -2   3   1     1615.49     1680.81     47.96 o
  -1   3   1    31874.43    31579.27    732.67 o
   1   3   1     1146.60     1061.54     27.40 o
   2   3   1      226.71      221.77     33.22 o
   3   3   1      119.82      151.70     11.80 o
   4   3   1      449.04      325.16     69.06 o
  -4   4   1       35.93      220.94     70.71 o
  -3   4   1        2.02        8.98      5.23 o
  -2   4   1      194.66      193.27     16.68 o
  -1   4   1     1430.26     1533.35     40.08 o
   0   4   1      108.21      114.01      9.02 o
   1   4   1      337.30      348.70     15.93 o
   2   4   1       12.12       13.74     11.54 o
   3   4   1       73.47      101.34     14.31 o
   4   4   1      240.81      280.21     90.71 o
  -3   5   1      427.10      417.18     17.30 o
  -2   5   1     4444.71     4560.69    115.94 o
  -1   5   1      493.75      539.10     22.90 o
   0   5   1     1799.46     1708.52     38.71 o
   1   5   1     1578.50     1463.44     43.49 o
   2   5   1      111.70      130.12      7.14 o
   3   5   1      111.17       92.59     23.18 o
   4   5   1      158.06      206.64     41.93 o
  -4   6   1       82.62      110.16     52.78 o
  -3   6   1       54.67       54.03      7.57 o
  -2   6   1      435.65      406.92     16.62 o
  -1   6   1     1065.38      964.70     30.93 o
   0   6   1      386.91      398.28     17.66 o
   1   6   1       25.97       10.51     14.82 o
   2   6   1       42.82       54.75      9.18 o
   3   6   1      187.05      220.07     20.37 o
   4   6   1        4.33      -21.56     14.38 o
  -4   7   1      169.01      154.55     28.72 o
  -3   7   1      731.48      701.53     27.67 o
  -2   7   1      571.35      510.83     18.61 o
  -1   7   1       67.41       29.91     15.86 o
   0   7   1     3554.74     3434.68     70.75 o
   1   7   1      760.11      746.91     25.64 o
   2   7   1     1328.30     1254.95     35.64 o
   3   7   1      488.49      570.83     51.21 o
   4   7   1      336.05      214.00     59.85 o
  -4   8   1      141.05      106.62     73.92 o
  -3   8   1      156.32      146.25     13.51 o
  -2   8   1      627.98      674.65     25.05 o
  -1   8   1      247.29      161.18     18.75 o
   0   8   1      227.74      222.31     31.66 o
   1   8   1       14.36        5.94      9.47 o
   2   8   1      114.29       81.36     18.58 o
   3   8   1        5.93      -10.77     15.99 o
   4   8   1       11.90      -15.30     34.04 o
  -4   9   1        5.61      -30.84     90.65 o
  -3   9   1       12.03       11.70      8.43 o
  -2   9   1       12.40       -7.67     15.95 o
  -1   9   1       36.34       24.99     17.11 o
   0   9   1      551.54      529.10     19.52 o
   1   9   1     6826.38     7252.37    161.09 o
   2   9   1      732.36      718.31     26.26 o
   3   9   1       53.05       43.32     18.37 o
   4   9   1      155.22      228.78     30.92 o
  -4  10   1       10.87      -31.22     22.13 o
  -3  10   1      133.31      153.79     21.71 o
  -2  10   1      100.40      165.14     18.13 o
  -1  10   1     2311.89     2519.40     66.44 o
   0  10   1      806.41      663.66     21.65 o
   1  10   1     1321.48     1336.10     35.12 o
   2  10   1        3.57       22.15      9.70 o
   3  10   1        2.18        2.57      9.02 o
   4  10   1     1707.95     1959.71    104.01 o
  -4  11   1      270.73      230.05     37.74 o
  -3  11   1      301.22      246.73     24.79 o
  -2  11   1      150.60      114.16     15.24 o
  -1  11   1     2296.37     2810.59     67.54 o
   0  11   1     2239.50     2512.65     55.73 o
   1  11   1      531.10      595.84     22.89 o
   2  11   1        1.02       -3.28     12.72 o
   3  11   1        7.13       -1.51      8.90 o
   4  11   1      216.36      128.02     50.19 o
  -4  12   1       82.60      383.01     84.86 o
  -3  12   1        7.55        4.94     14.01 o
  -2  12   1       29.67       33.92     17.70 o
  -1  12   1       22.73       57.73     17.46 o
   0  12   1      620.99      682.76     28.60 o
   1  12   1     3016.79     3152.57     75.05 o
   2  12   1       96.05      125.92     20.56 o
   3  12   1       55.17       51.58     10.50 o
   4  12   1       66.58       63.97     51.15 o
  -4  13   1      494.75      468.25     74.25 o
  -3  13   1      759.91      668.69     40.69 o
  -2  13   1      216.82      254.23     27.57 o
  -1  13   1      381.04      415.36     30.13 o
   0  13   1     7769.75     8571.00    183.73 o
   1  13   1     1025.84      899.66     38.34 o
   2  13   1       13.26      -13.98     13.35 o
   3  13   1       40.99       22.18     12.86 o
   4  13   1       89.41      164.13     48.62 o
  -4  14   1       65.70       55.87     54.96 o
  -3  14   1        2.22       -4.56     28.27 o
  -2  14   1       48.61       66.73     15.16 o
  -1  14   1     1104.02     1133.26     47.50 o
   0  14   1      108.95      161.14     25.22 o
   1  14   1       49.96       34.76     28.74 o
   2  14   1        4.72       19.15     16.32 o
   3  14   1        8.10        1.39     15.82 o
   4  14   1       66.53       98.91     38.23 o
  -3  15   1      217.67      237.30     33.02 o
  -2  15   1     1278.53     1157.10     48.53 o
  -1  15   1      890.89      855.12     34.50 o
   0  15   1      249.23      226.37     19.92 o
   1  15   1      558.01      437.57     23.44 o
   2  15   1      352.30      324.08     22.47 o
   3  15   1      421.36      377.34     39.26 o
  -3  16   1      113.02      159.99     33.19 o
  -2  16   1       12.58       53.47     21.02 o
  -1  16   1      461.29      515.34     26.32 o
   0  16   1      186.32      198.96     18.38 o
   1  16   1        1.10       -3.36     20.09 o
   2  16   1      261.87      303.87     27.03 o
   3  16   1      201.38       50.74     49.54 o
  -3  17   1        7.85       30.90     25.46 o
  -2  17   1      104.92      105.83     16.51 o
  -1  17   1        0.45      -12.78     15.71 o
   0  17   1      109.75      111.67     15.76 o
   1  17   1       14.41       30.14     17.31 o
   2  17   1      105.18      122.84     34.86 o
   3  17   1        0.48       57.75     23.83 o
  -3  18   1       11.52      -40.55     27.03 o
  -2  18   1       56.11       96.58     16.27 o
  -1  18   1        2.96       24.74     18.94 o
   0  18   1       26.33       87.26     25.62 o
   1  18   1     1168.87     1281.89     51.60 o
   2  18   1      278.09      438.05     42.09 o
   3  18   1       11.25       73.74     34.77 o
  -3  19   1      256.72      173.61     36.69 o
  -2  19   1      896.96      748.89     39.13 o
  -1  19   1      125.62      199.28     36.88 o
   0  19   1      178.40      177.24     21.43 o
   1  19   1     2319.04     2181.64     90.75 o
   2  19   1       72.54      125.08     30.07 o
   3  19   1       43.40       14.70     26.59 o
  -3  20   1       22.52       52.85     33.55 o
  -2  20   1        2.36       14.61     32.60 o
  -1  20   1      152.51      113.83     40.27 o
   0  20   1       35.60       20.50     17.75 o
   1  20   1      276.47      273.77     38.42 o
   2  20   1      101.77       79.55     26.48 o
   3  20   1        1.57       91.12     69.16 o
  -3  21   1      739.91      685.08     50.96 o
  -2  21   1      687.98      819.34     57.09 o
  -1  21   1      846.82      782.98     50.85 o
   0  21   1      939.97     1003.33     53.32 o
   1  21   1     1367.56     1356.84     83.51 o
   2  21   1      482.86      569.17     49.22 o
   3  21   1      258.24      345.04     53.68 o
  -3  22   1       99.60      100.64     33.96 o
  -2  22   1      568.97      617.46     44.21 o
  -1  22   1       52.02      109.56     32.57 o
   0  22   1        0.09       -3.33     17.85 o
   1  22   1      115.43      135.59     35.42 o
   2  22   1      402.90      332.20     43.34 o
   3  22   1       49.44       26.09     31.63 o
  -2  23   1      973.86     1070.89     68.98 o
  -1  23   1        4.19       13.41     31.21 o
   0  23   1      141.96       48.93     21.43 o
   1  23   1      982.42      855.32     68.28 o
   2  23   1       17.59      -14.46     27.56 o
  -2  24   1      116.42       93.12     27.11 o
  -1  24   1      123.54       26.45     32.67 o
   0  24   1      168.46      155.81     29.68 o
   1  24   1        4.34       -8.59     20.22 o
   2  24   1       12.79       59.48     47.97 o
  -2  25   1       14.05        7.09     27.80 o
  -1  25   1      143.17      210.60     54.25 o
   0  25   1       81.30       98.15     25.23 o
   1  25   1      117.02      149.31     33.30 o
   2  25   1      116.94       44.29     30.19 o
  -2  26   1       62.43      193.17     55.04 o
  -1  26   1        0.31      -47.09     31.39 o
   0  26   1       27.44      127.96     29.22 o
   1  26   1      107.41        9.23     30.83 o
   2  26   1      133.16      102.63     34.75 o
  -1  27   1        9.26       -6.63     31.96 o
   0  27   1      325.24      291.26     58.82 o
   1  27   1      158.70      112.33     45.73 o
  -1  28   1        2.26        5.03     46.50 o
   0  28   1       18.63       76.23     36.50 o
   1  28   1        7.86        2.80     28.91 o
   0  29   1      177.18      120.97     60.56 o
  -4   0   2        0.09       24.79     53.36 o
  -3   0   2        2.96       17.56     10.96 o
  -2   0   2     2899.82     2818.47     95.19 o
  -1   0   2        8.60       -2.14     15.72 o
   1   0   2     3925.21     3815.50    116.81 o
   2   0   2     3856.66     4254.27    241.38 o
   3   0   2     1183.82     1353.70     90.98 o
   4   0   2       34.04        8.80     31.97 o
  -4   1   2        0.79       45.45     76.92 o
  -3   1   2      125.35      115.97     14.23 o
  -2   1   2      338.71      360.61     19.40 o
  -1   1   2     8248.14     8356.56    206.86 o
   1   1   2     4356.45     4473.96     95.11 o
   2   1   2     1175.87     1126.92     32.88 o
   3   1   2      280.91      307.60     31.53 o
   4   1   2       79.53      164.95     40.66 o
  -4   2   2       23.54       48.23     22.41 o
  -3   2   2        6.95       38.81     11.62 o
  -2   2   2     2391.94     2405.67     69.13 o
  -1   2   2     7255.51     7004.57    216.46 o
   0   2   2    11263.04    11155.04    245.32 o
   1   2   2      739.16      773.15     23.79 o
   2   2   2       61.09       39.06      9.31 o
   3   2   2      484.28      487.86     37.95 o
   4   2   2        5.34       -6.87     25.05 o
  -4   3   2       76.79      139.17     21.00 o
  -3   3   2       32.09       41.21     14.15 o
  -2   3   2     1504.10     1494.53     40.49 o
  -1   3   2    20749.70    19422.01    466.92 o
   0   3   2     1627.61     1604.87     45.02 o
   1   3   2     2171.44     2205.15     48.54 o
   2   3   2      228.76      268.58     16.71 o
   3   3   2      607.24      661.38     25.04 o
   4   3   2      246.63       71.20     39.37 o
  -4   4   2       20.44        5.67     28.04 o
  -3   4   2      100.61       72.43      8.32 o
  -2   4   2       27.31       40.41     15.04 o
  -1   4   2       32.63       27.55     18.75 o
   0   4   2     1777.90     1677.98     40.97 o
   1   4   2      100.99      144.02     11.68 o
   2   4   2      535.17      534.63     28.75 o
   3   4   2       78.83       66.41     13.04 o
   4   4   2       21.35      173.68     87.98 o
  -4   5   2       46.91      101.59     34.16 o
  -3   5   2      282.52      307.24     15.34 o
  -2   5   2     4599.51     4669.99    107.97 o
  -1   5   2      417.01      432.48     23.59 o
   0   5   2     5524.68     5531.79    113.64 o
   1   5   2     1465.10     1506.01     36.31 o
   2   5   2     1587.01      968.26     29.71 o
   3   5   2       34.89       51.32     10.53 o
   4   5   2        2.54       -1.33     44.06 o
  -4   6   2      245.40      223.61     36.52 o
  -3   6   2     1609.51     1704.06     55.52 o
  -2   6   2        1.13       -4.13     12.98 o
  -1   6   2      991.57      910.99     28.96 o
   0   6   2       77.55       59.22     16.57 o
   1   6   2      696.13      789.98     21.28 o
   2   6   2      396.80      366.10     13.75 o
   3   6   2        0.65       82.98     19.58 o
   4   6   2       49.28       19.29     22.67 o
  -4   7   2        5.83      134.39     79.92 o
  -3   7   2       18.94       22.30      7.36 o
  -2   7   2       38.34       69.11     14.74 o
  -1   7   2       61.13      103.50     21.97 o
   0   7   2      365.17      370.65     19.58 o
   1   7   2       36.37       35.35     15.81 o
   2   7   2      299.84      306.82     13.80 o
   3   7   2       49.97       87.60     17.77 o
   4   7   2       12.46       61.32     31.37 o
  -4   8   2      165.24      130.23     44.42 o
  -3   8   2      105.28       87.15     14.76 o
  -2   8   2     7678.95     8323.76    198.16 o
  -1   8   2     1763.84     1919.55     61.77 o
   0   8   2        3.03        3.69     11.73 o
   1   8   2       71.92       64.11     16.67 o
   2   8   2       65.25       46.96     13.92 o
   3   8   2        6.58       18.92     13.02 o
   4   8   2       92.40      145.96     39.75 o
  -4   9   2        1.23       -6.17     58.43 o
  -3   9   2       49.72       28.19     15.74 o
  -2   9   2      247.17      211.62     17.45 o
  -1   9   2      224.08      233.69     19.45 o
   0   9   2        2.34       -4.92     15.03 o
   1   9   2      239.02      227.59     16.53 o
   2   9   2     2462.60     2580.05     69.42 o
   3   9   2       76.88       64.10     24.74 o
   4   9   2      139.16      128.20     30.46 o
  -4  10   2       78.40       75.08     42.57 o
  -3  10   2      196.21       77.11     19.02 o
  -2  10   2       65.35       46.05     17.85 o
  -1  10   2     1918.77     2098.97     57.01 o
   0  10   2      323.52      341.80     18.75 o
   1  10   2       32.07      110.29     17.75 o
   2  10   2      133.82      164.31     12.97 o
   3  10   2      134.14       99.54     16.54 o
   4  10   2      721.35      787.25    103.71 o
  -4  11   2      160.24      195.01     42.16 o
  -3  11   2      409.07      430.72     25.60 o
  -2  11   2      372.94      376.05     21.93 o
  -1  11   2       40.26        7.46     12.53 o
   0  11   2      327.18      358.97     17.60 o
   1  11   2       32.59       36.92     16.39 o
   2  11   2     1024.51     1074.74     31.76 o
   3  11   2     1773.41     1999.13     58.50 o
   4  11   2      200.96      251.23     49.28 o
  -4  12   2        4.70      -44.13     51.68 o
  -3  12   2       17.01       40.20     14.33 o
  -2  12   2       19.25       -2.49     19.98 o
  -1  12   2        1.05      -12.67      8.45 o
   0  12   2     3603.74     3826.37     93.51 o
   1  12   2      903.76     1045.67     37.98 o
   2  12   2      415.91      505.36     24.60 o
   3  12   2     1083.31     1144.02     36.02 o
   4  12   2        0.34      -18.50     34.27 o
  -4  13   2        0.01        1.29     56.29 o
  -3  13   2        9.60       65.54     20.60 o
  -2  13   2       35.56       52.65     19.88 o
  -1  13   2       11.08       13.27     14.80 o
   0  13   2      315.81      331.28     18.75 o
   1  13   2      380.80      440.08     27.76 o
   2  13   2      494.82      520.90     30.74 o
   3  13   2     1557.42     1849.86     71.00 o
   4  13   2        0.49        7.01     36.07 o
  -4  14   2       40.34      304.83    128.65 o
  -3  14   2       70.63      105.72     25.56 o
  -2  14   2      883.25      801.21     51.22 o
  -1  14   2     5362.10     5567.68    139.53 o
   0  14   2      165.41      230.50     16.39 o
   1  14   2      242.26      246.82     28.79 o
   2  14   2      332.70      399.79     21.38 o
   3  14   2       96.63      163.95     21.16 o
   4  14   2      453.61      470.13     88.47 o
  -3  15   2        3.49      -21.68     56.87 o
  -2  15   2      193.18      207.56     20.47 o
  -1  15   2       16.52       58.25     13.47 o
   0  15   2      431.57      450.08     22.53 o
   1  15   2      365.63      290.52     27.03 o
   2  15   2      453.53      448.91     31.99 o
   3  15   2      128.06      125.76     28.72 o
  -3  16   2      416.80      319.61     44.23 o
  -2  16   2      535.43      509.07     24.46 o
  -1  16   2      224.92      353.05     29.27 o
   0  16   2     1143.11     1027.01     45.06 o
   1  16   2     1218.36     1257.62     46.47 o
   2  16   2        5.83       -6.27     14.04 o
   3  16   2        1.40       -8.84     20.76 o
  -3  17   2       63.51      126.40     51.09 o
  -2  17   2      435.80      469.62     26.64 o
  -1  17   2      631.43      664.31     42.97 o
   0  17   2       57.36      125.48     20.45 o
   1  17   2       83.40       32.35     23.95 o
   2  17   2     1039.71     1016.00     42.47 o
   3  17   2       56.78       16.34     30.18 o
  -3  18   2       19.34       52.58     49.46 o
  -2  18   2      192.78      135.50     26.50 o
  -1  18   2        1.48      -20.76     23.71 o
   0  18   2        1.05        0.07     12.50 o
   1  18   2       15.46        0.42     20.98 o
   2  18   2       98.14      117.71     23.71 o
   3  18   2       22.63       -3.74     30.43 o
  -3  19   2       80.92      166.81     31.77 o
  -2  19   2      146.11       49.71     32.52 o
  -1  19   2      273.74      286.62     25.77 o
   0  19   2      590.94      610.24     27.46 o
   1  19   2      194.87      215.53     26.47 o
   2  19   2      164.91      153.11     36.30 o
   3  19   2      282.12      336.62     42.56 o
  -3  20   2       33.66      134.93     36.26 o
  -2  20   2     1005.40      955.08     52.98 o
  -1  20   2      381.78      359.51     50.67 o
   0  20   2      127.33       73.79     32.19 o
   1  20   2     1060.36     1209.31     54.70 o
   2  20   2       35.72       50.36     33.48 o
   3  20   2       61.22      123.04     65.82 o
  -3  21   2        8.13      -16.69     25.26 o
  -2  21   2      226.01      162.34     48.15 o
  -1  21   2        2.13       33.10     18.82 o
   0  21   2       63.45       46.82     27.44 o
   1  21   2       41.48       22.83     25.96 o
   2  21   2      332.00      284.28     30.59 o
   3  21   2        2.50      -43.84     34.28 o
  -3  22   2       41.87       25.50     33.80 o
  -2  22   2      522.01      597.38     51.40 o
  -1  22   2      190.67      186.69     27.72 o
   0  22   2        8.48       10.54     18.81 o
   1  22   2      348.86      428.27     36.08 o
   2  22   2     1611.81     1669.91    106.08 o
   3  22   2       16.88       45.96     29.22 o
  -2  23   2      127.36      111.05     31.92 o
  -1  23   2       56.43       76.61     27.84 o
   0  23   2      126.10       65.39     19.92 o
   1  23   2       21.86       16.10     23.31 o
   2  23   2        7.45       11.83     42.91 o
  -2  24   2      184.92      206.64     34.32 o
  -1  24   2      223.96      103.13     31.37 o
   0  24   2      217.79      168.76     33.22 o
   1  24   2       21.00       10.52     27.12 o
   2  24   2       10.91       -9.03     36.25 o
  -2  25   2       28.19      -58.39     38.93 o
  -1  25   2      426.87      580.60     62.45 o
   0  25   2       45.18       36.93     23.91 o
   1  25   2       19.58       58.83     44.46 o
   2  25   2      350.56      628.71     68.18 o
  -2  26   2       12.66      -18.37     39.63 o
  -1  26   2       50.50       87.56     29.13 o
   0  26   2       37.15       24.68     24.54 o
   1  26   2       98.91       87.55     25.18 o
   2  26   2       10.24      106.17     39.49 o
  -1  27   2      131.28      211.39     32.66 o
   0  27   2        0.25       29.45     40.91 o
   1  27   2      104.73      179.10     36.27 o
  -1  28   2      173.90      179.44     35.05 o
   0  28   2       73.02       44.72     46.60 o
   1  28   2      208.51      283.79     38.51 o
  -4   1   3      255.48      319.13     33.15 o
  -3   1   3      131.89      144.08     14.56 o
  -2   1   3        2.31       11.77     10.81 o
  -1   1   3    42602.92    43428.50   1019.51 o
   0   1   3     5298.92     5269.32    207.58 o
   1   1   3      471.46      429.29     17.29 o
   2   1   3      724.37      814.23     26.71 o
   3   1   3      261.64      272.85     36.01 o
   4   1   3        0.05      -18.75     65.91 o
  -4   2   3       89.87       55.86     12.99 o
  -3   2   3      404.58      428.08     24.33 o
  -2   2   3       44.86       68.80     13.97 o
  -1   2   3     3551.28     3192.83     78.94 o
   0   2   3     3324.02     3086.82    115.58 o
   1   2   3      317.65      270.24     13.27 o
   2   2   3     2054.96     2181.80     65.33 o
   3   2   3      581.65      473.67     46.69 o
   4   2   3        5.29       76.05     24.35 o
  -4   3   3      369.24      348.56     28.00 o
  -3   3   3       46.34       53.70     10.56 o
  -2   3   3     2009.36     1964.52     62.26 o
  -1   3   3      286.86      232.92     20.76 o
   0   3   3      351.78      407.76     20.07 o
   1   3   3        9.75       13.63      9.69 o
   2   3   3       91.34      117.70     12.13 o
   3   3   3      147.79      120.33      8.96 o
   4   3   3       39.98      105.52     64.25 o
  -4   4   3      101.83       75.78     32.17 o
  -3   4   3        0.48       72.97     21.34 o
  -2   4   3     2625.46     2832.72     68.58 o
  -1   4   3    11663.93    11886.18    259.48 o
   0   4   3      440.72      448.77     21.79 o
   1   4   3     1023.99      997.94     24.10 o
   2   4   3      535.25      547.80     29.91 o
   3   4   3     1473.94     1483.76     52.19 o
   4   4   3       35.33       21.20     43.25 o
  -4   5   3       46.36       94.71     42.50 o
  -3   5   3      221.25      210.03     17.92 o
  -2   5   3     2094.40     2046.44     51.29 o
  -1   5   3        2.31      -26.29     18.69 o
   0   5   3     2343.86     2324.85     55.50 o
   1   5   3        0.02        3.18      9.11 o
   2   5   3       15.66       14.26      6.61 o
   3   5   3       26.29       52.31     14.94 o
   4   5   3      109.55       23.56     39.80 o
  -4   6   3        7.90      -13.51     35.82 o
  -3   6   3      560.05      652.27     30.96 o
  -2   6   3      503.26      483.91     24.38 o
  -1   6   3       54.07       67.86     18.47 o
   0   6   3     2970.94     2911.65     75.13 o
   1   6   3     2360.80     2273.40     54.31 o
   2   6   3       18.56       37.07      8.87 o
   3   6   3      335.99      279.04     23.91 o
   4   6   3      429.57      607.74     77.56 o
  -4   7   3      194.67      268.97     40.93 o
  -3   7   3     1182.61     1130.41     48.26 o
  -2   7   3       46.36       72.05     13.83 o
  -1   7   3      388.69      363.24     21.65 o
   0   7   3        3.98        3.57     19.92 o
   1   7   3     4272.66     4282.89     93.98 o
   2   7   3      329.20      298.15     13.86 o
   3   7   3        4.20       21.65     15.15 o
   4   7   3      100.73      126.25     18.81 o
  -4   8   3       81.12       17.06     37.38 o
  -3   8   3     1333.71     1355.43     61.66 o
  -2   8   3     1047.75     1066.18     36.56 o
  -1   8   3      119.80      130.04     20.87 o
   0   8   3     1510.64     1474.49     38.34 o
   1   8   3       15.11       14.47     12.11 o
   2   8   3      116.53      102.81     14.59 o
   3   8   3       52.25      129.93     24.05 o
   4   8   3        5.81      -24.01     22.75 o
  -4   9   3       58.76      166.08     43.83 o
  -3   9   3        2.02       96.69     15.94 o
  -2   9   3      155.75      170.29     16.82 o
  -1   9   3     3530.57     3568.34     88.75 o
   0   9   3       49.46       42.51     14.52 o
   1   9   3       88.65       76.49     13.80 o
   2   9   3     1083.66     1118.95     34.07 o
   3   9   3      137.87      160.03     26.91 o
   4   9   3       64.82       73.21     24.06 o
  -4  10   3      101.94      142.31     56.60 o
  -3  10   3       70.88       77.78     17.69 o
  -2  10   3        0.15        7.24     22.06 o
  -1  10   3     3832.48     3763.66     89.82 o
   0  10   3     1353.97     1351.63     37.84 o
   1  10   3       35.95       21.13     12.53 o
   2  10   3     1583.97     1568.26     43.22 o
   3  10   3     1421.67     1492.38     59.93 o
   4  10   3      195.42      225.82     50.82 o
  -4  11   3       74.72       74.09     38.09 o
  -3  11   3       33.04       -2.08     13.95 o
  -2  11   3        0.25       36.40     25.65 o
  -1  11   3       30.52       44.18     16.57 o
   0  11   3        8.85       -7.05     14.68 o
   1  11   3      255.36      219.14     17.18 o
   2  11   3      115.67       93.39     19.93 o
   3  11   3        0.75        0.83     17.78 o
   4  11   3      375.78      344.43     46.01 o
  -4  12   3       40.99      298.00     91.67 o
  -3  12   3       58.80       55.06     23.34 o
  -2  12   3       51.89       87.56     24.12 o
  -1  12   3      236.64      253.63     21.24 o
   0  12   3     3883.44     4054.66    112.09 o
   1  12   3      327.65      310.51     23.72 o
   2  12   3     1307.17     1303.07     48.74 o
   3  12   3     1215.47     1294.03     46.47 o
   4  12   3        0.40      -15.26     49.13 o
  -4  13   3      248.12      143.29    104.66 o
  -3  13   3      122.81      117.08     36.25 o
  -2  13   3      245.09      207.11     35.85 o
  -1  13   3       19.85       46.62     23.81 o
   0  13   3       37.87       20.54     15.60 o
   1  13   3      229.12      247.29     24.50 o
   2  13   3       57.06       24.38     20.84 o
   3  13   3      936.39      921.96     41.05 o
   4  13   3        2.15       -2.00     54.09 o
  -4  14   3      243.44      424.91     66.35 o
  -3  14   3       19.71       -7.97     24.89 o
  -2  14   3       24.43       -1.36     18.27 o
  -1  14   3      616.00      676.00     38.85 o
   0  14   3       71.20       94.17     20.33 o
   1  14   3      201.04      153.63     17.86 o
   2  14   3       48.38       17.49     15.20 o
   3  14   3      681.35      679.56     58.44 o
   4  14   3       11.87      -24.89     35.07 o
  -3  15   3       75.83       35.12     23.83 o
  -2  15   3      674.08      714.92     35.89 o
  -1  15   3      242.99      322.17     30.56 o
   0  15   3       19.90       14.24     15.09 o
   1  15   3       46.13      -20.36     23.56 o
   2  15   3      271.76      312.84     23.47 o
   3  15   3       37.19       46.58     21.91 o
  -3  16   3      113.62      160.75     42.69 o
  -2  16   3      118.78       83.80     21.99 o
  -1  16   3       45.09       22.47     18.61 o
   0  16   3     1410.63     1565.87     53.49 o
   1  16   3      318.77      268.40     33.86 o
   2  16   3      173.73      161.41     22.86 o
   3  16   3       52.24       83.07     33.93 o
  -3  17   3       61.27       59.98     39.22 o
  -2  17   3       64.91       80.87     31.81 o
  -1  17   3      304.93      239.34     25.26 o
   0  17   3      409.56      362.27     20.93 o
   1  17   3        1.29      -26.81     17.87 o
   2  17   3        2.55        0.46     20.55 o
   3  17   3        0.04      -25.50     26.57 o
  -3  18   3       37.89       13.81     38.36 o
  -2  18   3      481.31      509.74     43.15 o
  -1  18   3      609.85      579.46     45.52 o
   0  18   3        0.82       15.15     23.41 o
   1  18   3        1.59       -6.11     21.62 o
   2  18   3     1226.06     1219.38     52.25 o
   3  18   3      226.20      275.72     44.07 o
  -3  19   3       25.60       13.66     35.71 o
  -2  19   3        2.64       36.15     29.18 o
  -1  19   3       30.68       85.21     25.76 o
   0  19   3      119.86       28.61     26.37 o
   1  19   3     1117.72     1211.85     57.67 o
   2  19   3       31.89       90.93     29.51 o
   3  19   3       45.72       43.54     28.72 o
  -3  20   3      199.44      333.16     60.93 o
  -2  20   3        2.07       47.97     26.36 o
  -1  20   3       15.73       42.64     31.90 o
   0  20   3       51.52       87.37     45.91 o
   1  20   3      502.15      495.29     35.05 o
   2  20   3      217.24      251.45     34.36 o
   3  20   3      101.55        7.07     32.10 o
  -3  21   3       32.20       33.66     33.85 o
  -2  21   3       38.60       63.88     24.14 o
  -1  21   3      557.67      491.47     36.78 o
   0  21   3        3.68       -6.11     51.90 o
   1  21   3       55.92       67.92     26.14 o
   2  21   3       57.69       76.87     24.50 o
   3  21   3       76.28       38.88     27.98 o
  -2  22   3       21.04       52.36     41.90 o
  -1  22   3        0.79      -13.81     30.08 o
   0  22   3       78.77       61.41     24.61 o
   1  22   3       94.18      119.09     33.15 o
   2  22   3     1263.95     1249.26     65.42 o
  -2  23   3       49.35       -0.21     28.28 o
  -1  23   3      147.62       95.78     29.64 o
   0  23   3        9.12       31.29     20.80 o
   1  23   3      319.76      273.38     83.13 o
   2  23   3       12.62       45.53     39.16 o
  -2  24   3       61.14       40.45     29.12 o
  -1  24   3      429.44      649.08     56.94 o
   0  24   3      449.05      416.93     36.59 o
   1  24   3       90.60        9.55     26.98 o
   2  24   3       11.52       24.12     25.10 o
  -2  25   3       44.88       43.73     35.26 o
  -1  25   3       14.09       -5.54     24.46 o
   0  25   3       27.58       51.33     22.84 o
   1  25   3        0.23      -11.55     26.72 o
   2  25   3      136.96      169.20     43.07 o
  -1  26   3      224.98      283.85     32.50 o
   0  26   3      249.37      221.88     37.76 o
   1  26   3      120.32      146.10     44.03 o
  -1  27   3        0.81      -24.75     44.83 o
   0  27   3      145.27      144.41     71.34 o
   1  27   3       58.80       85.96     30.81 o
  -1  28   3       19.61       70.88     41.82 o
   0  28   3      147.82      209.11     36.15 o
   1  28   3       33.65       31.04     27.68 o
  -4   0   4       52.54       44.86     54.33 o
  -3   0   4      588.52      615.40     37.61 o
  -2   0   4      396.19      407.38     32.93 o
  -1   0   4     3845.80     3966.31    117.41 o
   0   0   4     1960.91     2020.88     65.35 o
   1   0   4     1500.08     1413.22     41.69 o
   2   0   4      117.41      150.33     16.73 o
   3   0   4     1361.58     1462.78    138.53 o
   4   0   4       96.98       76.88     36.80 o
  -4   1   4       32.21       36.44     18.97 o
  -3   1   4        1.71       -6.33     11.46 o
  -2   1   4      112.82      120.75     15.41 o
  -1   1   4      344.65      327.43     22.05 o
   0   1   4     2320.59     2342.84     62.12 o
   1   1   4      247.09      272.90     12.06 o
   2   1   4      172.91      184.89      7.93 o
   3   1   4      482.96      587.19     38.10 o
   4   1   4        3.14        8.75     25.02 o
  -4   2   4        2.39       11.70     51.84 o
  -3   2   4       29.43       46.49     12.66 o
  -2   2   4     1505.01     1484.47     43.95 o
  -1   2   4       10.90       28.49     14.36 o
   0   2   4        5.67       26.14     18.21 o
   1   2   4     2989.41     2998.02     57.84 o
   2   2   4     1300.22     1469.37     35.65 o
   3   2   4      339.01      367.19     69.98 o
   4   2   4      218.59      121.38     29.94 o
  -4   3   4      331.58      261.03     76.52 o
  -3   3   4      125.79      169.11     18.39 o
  -2   3   4      718.65      778.04     34.71 o
  -1   3   4      146.36      168.58     20.66 o
   0   3   4     3757.60     3745.32     89.69 o
   1   3   4     7625.15     7552.34    140.72 o
   2   3   4       76.70       92.11      7.19 o
   3   3   4      100.32      107.52      9.25 o
   4   3   4      191.01      254.35     45.47 o
  -4   4   4        1.32        3.66     41.72 o
  -3   4   4      242.94      248.05     18.77 o
  -2   4   4     4740.54     4971.34    111.06 o
  -1   4   4     2719.03     2894.88     69.83 o
   0   4   4      158.06      195.58     22.75 o
   1   4   4       14.06       17.28     11.06 o
   2   4   4      187.62      201.30      8.86 o
   3   4   4       55.90       51.84     10.24 o
   4   4   4      138.58      138.97     35.90 o
  -4   5   4       20.85       30.80     27.40 o
  -3   5   4      617.23      556.00     27.96 o
  -2   5   4      952.13      853.54     26.61 o
  -1   5   4       36.70       49.22     21.37 o
   0   5   4     2844.90     2802.28     76.31 o
   1   5   4      300.75      379.85     14.78 o
   2   5   4      346.38      345.31     15.67 o
   3   5   4      435.97      407.80     25.64 o
   4   5   4      113.49       23.14    100.08 o
  -4   6   4      219.89      193.93     36.98 o
  -3   6   4     4011.40     4041.84    144.76 o
  -2   6   4      509.23      526.96     23.30 o
  -1   6   4      244.27      158.28     32.94 o
   0   6   4       12.50       18.85     12.04 o
   1   6   4      316.43      345.69     16.06 o
   2   6   4      108.48      121.07     11.50 o
   3   6   4       19.98       30.57     16.36 o
   4   6   4      210.59      174.75     37.01 o
  -3   7   4      114.58      156.97     19.88 o
  -2   7   4      328.90      424.76     21.90 o
  -1   7   4        3.66       12.86     18.52 o
   0   7   4       25.13       -5.17     15.33 o
   1   7   4       13.14       24.01     14.56 o
   2   7   4       40.20       17.20      9.69 o
   3   7   4       13.32        9.92     18.32 o
   4   7   4       41.46       33.08     20.25 o
  -4   8   4      247.89      180.46     32.67 o
  -3   8   4      112.69       79.27     17.22 o
  -2   8   4       26.64       11.54     17.81 o
  -1   8   4      410.67      340.56     23.36 o
   0   8   4      155.31      110.75     16.27 o
   1   8   4      770.29      815.58     25.75 o
   2   8   4       56.23       43.84     17.28 o
   3   8   4       28.51       23.19     18.70 o
   4   8   4       17.29        5.51     20.44 o
  -4   9   4      224.05      156.51     29.55 o
  -3   9   4       71.15       -2.51     77.99 o
  -2   9   4      547.84      604.21     38.80 o
  -1   9   4      663.43      681.54     28.38 o
   0   9   4     2405.02     2300.05     67.17 o
   1   9   4      204.26      205.84     16.99 o
   2   9   4      241.53      229.21     14.29 o
   3   9   4      450.04      370.63     20.80 o
   4   9   4      655.80      656.08     56.27 o
  -4  10   4       77.28       42.10     35.73 o
  -3  10   4       19.97        2.15     12.22 o
  -2  10   4      287.56      366.97     27.91 o
  -1  10   4      431.47      517.65     25.84 o
   0  10   4       38.93      138.84     27.78 o
   1  10   4       91.16       93.10     18.45 o
   2  10   4      318.48      343.83     21.48 o
   3  10   4       81.35       54.36     23.57 o
   4  10   4      180.84      137.38    104.18 o
  -4  11   4        0.74      -12.05     24.69 o
  -3  11   4      227.03      111.74     30.78 o
  -2  11   4     1651.82     1847.80     64.46 o
  -1  11   4      471.46      456.71     32.70 o
   0  11   4     1654.16     1742.05     48.56 o
   1  11   4     1295.26     1211.95     35.52 o
   2  11   4      121.51       97.70     15.07 o
   3  11   4     2758.12     3053.51     87.69 o
   4  11   4       74.02       92.05     33.41 o
  -4  12   4      125.94       24.10     24.29 o
  -3  12   4       95.54        4.27     33.23 o
  -2  12   4      330.23      418.14     34.65 o
  -1  12   4      268.51      290.36     21.08 o
   0  12   4        1.60      -18.97     12.65 o
   1  12   4      177.88      161.11     24.37 o
   2  12   4     1631.04     1655.76     55.27 o
   3  12   4        8.68       -6.84     17.01 o
   4  12   4      173.30      125.84     59.03 o
  -4  13   4      107.08      165.19     61.59 o
  -3  13   4        1.25        8.62     20.62 o
  -2  13   4      108.65       87.59     17.19 o
  -1  13   4      358.90      407.47     25.97 o
   0  13   4     2967.60     2764.92     84.41 o
   1  13   4       71.60        7.79     17.21 o
   2  13   4       44.12       19.13     19.64 o
   3  13   4      394.56      391.19     28.16 o
   4  13   4       65.57      108.86     41.50 o
  -3  14   4      217.37      214.37     30.88 o
  -2  14   4       16.95      -13.42     17.07 o
  -1  14   4      790.38      823.89     43.30 o
   0  14   4      683.24      707.95     38.22 o
   1  14   4       45.87       66.29     20.40 o
   2  14   4      286.42      248.56     23.66 o
   3  14   4        0.20      -14.89     23.10 o
  -3  15   4      225.66      194.86     38.93 o
  -2  15   4       39.78       20.39     25.93 o
  -1  15   4     1747.58     1891.52     75.54 o
   0  15   4      424.04      413.91     25.27 o
   1  15   4      223.91      235.95     20.57 o
   2  15   4     1341.17     1357.99     55.15 o
   3  15   4        2.82       68.70     30.86 o
  -3  16   4      313.36      376.17     60.16 o
  -2  16   4      336.87      386.54     37.87 o
  -1  16   4        0.61       -5.69     24.23 o
   0  16   4      464.06      680.40     37.83 o
   1  16   4      201.44      202.35     19.64 o
   2  16   4     1312.33     1307.58     58.74 o
   3  16   4        0.02      -28.73     19.16 o
  -3  17   4      154.81      150.64     38.42 o
  -2  17   4     1604.95     1611.13     65.40 o
  -1  17   4     1107.34     1096.68     54.09 o
   0  17   4     3759.42     3649.57    111.77 o
   1  17   4      896.51      935.65     43.75 o
   2  17   4      403.45      341.09     33.89 o
   3  17   4      252.09      431.22     45.33 o
  -3  18   4      188.28      125.59     39.97 o
  -2  18   4       90.58       97.96     21.24 o
  -1  18   4       20.58       12.71     16.79 o
   0  18   4      495.22      468.25     48.26 o
   1  18   4      358.02      332.05     30.33 o
   2  18   4       80.36      118.53     29.59 o
   3  18   4       25.41      109.03     32.93 o
  -3  19   4      878.19      909.61     61.37 o
  -2  19   4        4.19      -27.67     26.02 o
  -1  19   4       32.60       33.05     17.36 o
   0  19   4     1173.25     1067.98     57.88 o
   1  19   4     3479.93     3651.27    128.00 o
   2  19   4       14.68       23.77     21.32 o
   3  19   4      431.54      490.86     41.81 o
  -3  20   4       22.16       -2.24     54.92 o
  -2  20   4       84.22      123.08     45.32 o
  -1  20   4      118.69      121.09     24.12 o
   0  20   4     1349.07     1257.42     59.33 o
   1  20   4      352.20      310.24     41.72 o
   2  20   4        0.07       22.05     25.60 o
   3  20   4        6.04      -40.43     26.95 o
  -3  21   4      153.07      258.72     83.93 o
  -2  21   4        0.10       37.20     34.48 o
  -1  21   4       34.36       75.91     37.55 o
   0  21   4      220.55      270.09     33.45 o
   1  21   4      821.75      909.09     52.21 o
   2  21   4       78.66      112.29     25.78 o
   3  21   4      250.76      254.50     44.90 o
  -2  22   4       95.81       12.77     35.13 o
  -1  22   4        0.54      -24.55     44.66 o
   0  22   4      239.11      265.00     48.67 o
   1  22   4       95.31       51.16     28.62 o
   2  22   4      647.06      782.74     47.95 o
  -2  23   4      127.20      166.40     39.36 o
  -1  23   4      349.27      455.59     39.95 o
   0  23   4      393.82      285.13     39.78 o
   1  23   4        0.67       74.45     26.08 o
   2  23   4      263.67      194.52     41.24 o
  -2  24   4        3.80       96.96     41.60 o
  -1  24   4      147.79      305.18     44.85 o
   0  24   4      474.61      448.09     40.45 o
   1  24   4       58.87      -22.70     31.50 o
   2  24   4      229.15      196.49     48.72 o
  -2  25   4      185.20      279.66     51.06 o
  -1  25   4      258.00      271.47     34.29 o
   0  25   4      521.57      597.08     48.87 o
   1  25   4      506.29      577.36     49.03 o
   2  25   4      328.38      493.28     53.08 o
  -1  26   4        0.28       17.33     37.49 o
   0  26   4       12.19      141.83     39.41 o
   1  26   4       20.79       93.07     44.42 o
  -1  27   4       30.75       20.08     33.76 o
   0  27   4      295.12      345.96     50.64 o
   1  27   4       94.73      117.79     32.23 o
   0  28   4       96.48      107.17     40.34 o
  -4   1   5       18.88       28.84     54.51 o
  -3   1   5      606.39      406.11     29.76 o
  -2   1   5       89.67       98.20     16.96 o
  -1   1   5       61.96       58.21     19.60 o
   0   1   5      777.55      807.46     30.92 o
   1   1   5      974.98     1094.65     26.33 o
   2   1   5     1302.41     1332.59     35.51 o
   3   1   5        4.40       -9.31     31.75 o
   4   1   5       43.81        9.55     20.38 o
  -4   2   5       16.60       98.08     48.99 o
  -3   2   5      120.18      154.81     16.05 o
  -2   2   5     1196.12     1188.19     40.01 o
  -1   2   5     2453.81     2302.29     70.08 o
   0   2   5     2119.30     2071.61     66.38 o
   1   2   5     1030.19     1043.22     26.39 o
   2   2   5     2396.64     2482.32     63.74 o
   3   2   5      182.91      206.07      9.85 o
   4   2   5       23.81       49.02     37.36 o
  -4   3   5       63.58       53.84     22.70 o
  -3   3   5      108.05      142.59     18.71 o
  -2   3   5     2804.18     3094.41     97.21 o
  -1   3   5        4.76       -7.78     14.97 o
   0   3   5     1027.61     1009.79     36.04 o
   1   3   5      153.21      181.72     14.34 o
   2   3   5      781.71      859.70     22.03 o
   3   3   5       43.11       37.44      9.14 o
   4   3   5      184.83      117.73     31.62 o
  -4   4   5      329.10      274.30     41.07 o
  -3   4   5      552.52      581.58     28.67 o
  -2   4   5     6906.06     7146.85    198.71 o
  -1   4   5        9.72        8.80     14.41 o
   0   4   5     9471.32     9944.67    226.71 o
   1   4   5     4764.40     5009.44    106.10 o
   2   4   5        9.65        3.30      9.09 o
   3   4   5      239.15      251.76     17.11 o
   4   4   5      240.99      214.96     34.64 o
  -4   5   5        5.16       74.40     59.85 o
  -3   5   5      258.79      282.86     23.60 o
  -2   5   5       66.96       73.26     13.34 o
  -1   5   5       25.91       65.65     23.29 o
   0   5   5     1720.71     1609.74     44.03 o
   1   5   5     2565.66     2747.14     62.31 o
   2   5   5       18.39       30.43      9.71 o
   3   5   5       66.61       56.68     20.56 o
   4   5   5       11.11       19.84     34.06 o
  -4   6   5       12.18      -27.97     30.55 o
  -3   6   5     2088.01     2132.26     78.80 o
  -2   6   5     1208.13     1151.37     51.59 o
  -1   6   5        0.58       59.03     25.18 o
   0   6   5      343.76      408.86     20.55 o
   1   6   5      755.43      760.22     25.30 o
   2   6   5      507.69      463.65     16.04 o
   3   6   5        0.10        4.75     30.29 o
   4   6   5       45.43       62.37     30.93 o
  -4   7   5      340.20      379.88     40.53 o
  -3   7   5      304.27      237.95     38.77 o
  -2   7   5      481.35      479.50     29.09 o
  -1   7   5       18.71        7.79     15.39 o
   0   7   5      138.43      178.62     16.52 o
   1   7   5      906.98      910.95     26.61 o
   2   7   5     1051.88     1122.85     34.65 o
   3   7   5      205.36      176.85     17.91 o
   4   7   5      305.21      359.35     38.70 o
  -4   8   5      118.99      128.56     23.14 o
  -3   8   5      135.54      140.17     18.50 o
  -2   8   5       89.17      109.48     23.76 o
  -1   8   5      970.28      985.25     51.56 o
   0   8   5      299.61      332.23     23.01 o
   1   8   5     4265.13     4507.63    104.05 o
   2   8   5        7.17       16.79     11.96 o
   3   8   5      115.54      135.69     18.56 o
   4   8   5      123.53      170.95     30.77 o
  -4   9   5      253.06      220.22     43.58 o
  -3   9   5      432.11      509.01     34.37 o
  -2   9   5      897.02      933.01     48.34 o
  -1   9   5       17.48       41.79     21.12 o
   0   9   5      479.59      453.92     24.84 o
   1   9   5       21.21       40.32      9.44 o
   2   9   5        1.73       23.40     10.79 o
   3   9   5       54.99       78.44     17.61 o
   4   9   5      627.43      651.76     60.71 o
  -4  10   5      627.38      675.61     73.45 o
  -3  10   5      350.64      372.50     30.64 o
  -2  10   5      252.35      236.41     29.48 o
  -1  10   5       67.53       76.44     17.07 o
   0  10   5     1238.94     1169.44     40.40 o
   1  10   5     2207.26     2273.41     60.11 o
   2  10   5      994.33     1081.10     42.59 o
   3  10   5       99.04      119.14     19.50 o
   4  10   5      394.35      377.29     52.22 o
  -4  11   5      214.59      165.47     31.56 o
  -3  11   5       16.42      -27.71     18.47 o
  -2  11   5      181.95      155.33     23.85 o
  -1  11   5       72.64       64.98     21.21 o
   0  11   5        5.13       51.81     19.00 o
   1  11   5       28.63       54.96     13.16 o
   2  11   5      573.15      631.88     27.21 o
   3  11   5      133.41      139.43     12.45 o
   4  11   5       19.31        3.37     34.20 o
  -4  12   5      204.41      127.85     46.37 o
  -3  12   5       38.16       26.36     32.85 o
  -2  12   5     1025.81      999.17     41.52 o
  -1  12   5        0.17       35.81     29.41 o
   0  12   5      237.57      233.90     17.20 o
   1  12   5     1723.08     1785.54     56.47 o
   2  12   5      326.65      297.85     23.75 o
   3  12   5      146.93      147.89     18.09 o
   4  12   5       48.97       55.85     82.95 o
  -4  13   5       42.54      207.42     66.04 o
  -3  13   5        2.73       61.55     22.00 o
  -2  13   5      196.24      128.78     25.15 o
  -1  13   5       84.72       81.44     18.03 o
   0  13   5        6.49      -23.20     15.47 o
   1  13   5       16.87       60.57     28.11 o
   2  13   5      114.48       69.34     29.92 o
   3  13   5       36.22      101.15     20.87 o
  -3  14   5        7.47       23.40     30.79 o
  -2  14   5       58.13       31.18     18.31 o
  -1  14   5       22.45       17.77     17.70 o
   0  14   5       13.44       -5.40     18.36 o
   1  14   5      291.85      299.63     24.24 o
   2  14   5      824.26      786.36     46.44 o
   3  14   5       50.13      184.56     62.30 o
  -3  15   5       70.51       43.07     42.24 o
  -2  15   5      109.50      117.40     24.58 o
  -1  15   5      743.45      672.30     37.23 o
   0  15   5      367.47      375.22     34.24 o
   1  15   5     1176.31     1086.16     62.78 o
   2  15   5      610.57      605.61     34.76 o
   3  15   5      285.13      361.86     34.94 o
  -3  16   5      237.52      485.22     68.47 o
  -2  16   5      148.42      148.83     32.45 o
  -1  16   5      758.99      826.24     51.56 o
   0  16   5        5.18       -1.57     26.55 o
   1  16   5     2487.44     2417.32     87.81 o
   2  16   5      169.23      191.73     27.83 o
   3  16   5       99.34       40.03     45.80 o
  -3  17   5       98.12       73.67     54.03 o
  -2  17   5       40.50       42.62     21.80 o
  -1  17   5      120.28      196.80     53.54 o
   0  17   5      333.25      375.83     37.76 o
   1  17   5        9.62       -1.40     27.49 o
   2  17   5       43.32      -14.48     27.47 o
   3  17   5        3.65        0.25     29.59 o
  -3  18   5      244.65      334.54     41.42 o
  -2  18   5      550.23      580.78     44.66 o
  -1  18   5       21.17        8.16     19.97 o
   0  18   5     1027.28     1141.97     58.12 o
   1  18   5      269.14      268.78     38.96 o
   2  18   5      104.97       68.27     29.19 o
   3  18   5      208.29       67.00     39.56 o
  -3  19   5      166.85      125.47     35.00 o
  -2  19   5       22.03      -24.56     28.28 o
  -1  19   5      176.66      174.27     34.95 o
   0  19   5        0.00       18.84     21.00 o
   1  19   5      137.75      130.72     32.27 o
   2  19   5       16.64      -20.47     23.20 o
   3  19   5      190.57      210.54     33.78 o
  -3  20   5       49.66       37.61     37.72 o
  -2  20   5      150.06      120.74     40.86 o
  -1  20   5      165.19      284.24     40.14 o
   0  20   5      136.77      158.22     25.58 o
   1  20   5       57.23       65.23     23.73 o
   2  20   5      648.13      625.74     49.48 o
   3  20   5        8.00      -35.22     23.48 o
  -3  21   5        7.94       89.12     40.09 o
  -2  21   5       49.06       88.17     33.12 o
  -1  21   5      259.42      203.08     38.86 o
   0  21   5       44.75       86.58     34.26 o
   1  21   5      156.40       95.00     46.06 o
   2  21   5      225.50      267.66     31.88 o
  -2  22   5        4.17      -10.02     38.11 o
  -1  22   5      279.37      240.61     41.81 o
   0  22   5        5.82      -16.22     34.92 o
   1  22   5      311.96      251.91     34.12 o
   2  22   5      694.78      629.03     62.06 o
  -2  23   5       56.27      160.12     44.81 o
  -1  23   5      139.99       71.03     35.87 o
   0  23   5       86.28       93.00     87.98 o
   1  23   5      108.41      167.66     41.37 o
   2  23   5       34.39       70.22     52.47 o
  -2  24   5      210.63      319.62     47.75 o
  -1  24   5      189.44       31.15     44.59 o
   0  24   5       48.73       85.11     40.14 o
   1  24   5      625.59      765.31     50.26 o
   2  24   5        7.69       54.16     52.56 o
  -2  25   5       41.82       18.90     33.61 o
  -1  25   5       26.12      138.96     37.94 o
   0  25   5       39.53       -0.88     37.54 o
   1  25   5        4.03       19.02     29.19 o
   2  25   5       10.35       79.37     75.68 o
  -1  26   5        9.53       -7.39     39.99 o
   0  26   5      140.15       89.08     41.85 o
   1  26   5      904.81      865.09     53.49 o
  -1  27   5       48.99       49.39     34.11 o
   0  27   5        2.88      -33.34     29.99 o
   1  27   5       19.24      127.56     42.82 o
   0  28   5       18.95       -1.76     40.70 o
  -4   0   6        1.37      107.66     32.28 o
  -3   0   6      963.06     1005.96     79.11 o
  -2   0   6     1996.28     2112.64    115.42 o
  -1   0   6     1163.32     1085.37     54.46 o
   0   0   6     3655.66     3452.05    133.42 o
   1   0   6     1201.33     1105.44     38.01 o
   2   0   6       11.36       30.18     13.45 o
   3   0   6       19.16       33.02     37.79 o
   4   0   6      260.93      284.32     63.55 o
  -4   1   6        0.02       27.10     32.31 o
  -3   1   6       19.90      111.18     23.36 o
  -2   1   6     2078.19     2065.87     81.78 o
  -1   1   6      876.72      770.53     34.71 o
   0   1   6     1077.13     1019.51     42.46 o
   1   1   6      975.84     1035.35     30.03 o
   2   1   6      873.23      959.29     27.91 o
   3   1   6      109.30      133.10     10.13 o
   4   1   6       28.03       92.96     25.32 o
  -4   2   6       21.42       81.20     24.45 o
  -3   2   6        0.12        9.15     16.22 o
  -2   2   6       82.59       62.76     20.52 o
  -1   2   6      798.90      726.65     33.87 o
   0   2   6        1.61       -6.81     22.51 o
   1   2   6       93.07      128.06     15.54 o
   2   2   6      952.14      938.65     25.21 o
   3   2   6      143.21      163.61     11.67 o
   4   2   6        0.59      -35.57     23.71 o
  -4   3   6      322.93      657.54     67.86 o
  -3   3   6       95.40      106.66     19.75 o
  -2   3   6     2277.52     2205.72     72.58 o
  -1   3   6     1809.95     1862.70     52.43 o
   0   3   6     1382.95     1311.88     43.00 o
   1   3   6     2434.19     2513.34     55.09 o
   2   3   6     1035.00      983.96     29.14 o
   3   3   6      102.81       93.40     10.21 o
   4   3   6      198.58      428.50     55.56 o
  -4   4   6      118.51      181.97     74.34 o
  -3   4   6        8.88       55.01     15.88 o
  -2   4   6       39.31       53.29     23.83 o
  -1   4   6       31.90        4.30     19.94 o
   0   4   6     1120.11     1245.13     42.23 o
   1   4   6      169.13      133.86     13.93 o
   2   4   6      233.42      338.57     17.18 o
   3   4   6       17.65       52.32     15.95 o
   4   4   6        4.11       20.51     79.79 o
  -4   5   6       21.68       61.28     39.38 o
  -3   5   6       14.46       33.61     28.02 o
  -2   5   6     1930.79     1877.85     74.44 o
  -1   5   6     1520.03     1348.75     50.61 o
   0   5   6     5102.32     4811.82    188.20 o
   1   5   6      148.59      206.03     13.59 o
   2   5   6     1156.94     1202.93     31.96 o
   3   5   6      290.54      337.77     27.40 o
   4   5   6      464.39      446.47     55.19 o
  -4   6   6       32.15        6.69     55.14 o
  -3   6   6      265.22      307.77     23.19 o
  -2   6   6       28.03       18.32     17.07 o
  -1   6   6       30.60       10.77     20.76 o
   0   6   6       85.71      209.14     21.10 o
   1   6   6      226.00      211.92     13.31 o
   2   6   6      565.09      521.83     26.67 o
   3   6   6        0.38       -1.81     18.65 o
   4   6   6       32.91       -1.87     30.13 o
  -4   7   6       63.73       91.31     29.90 o
  -3   7   6     1118.65     1071.06     83.38 o
  -2   7   6        5.97      -11.67     15.63 o
  -1   7   6        6.49       -5.89     22.79 o
   0   7   6      426.34      536.22     28.38 o
   1   7   6      476.91      578.18     20.00 o
   2   7   6      376.01      417.19     20.32 o
   3   7   6      180.81      121.31     17.56 o
   4   7   6      702.42      655.09     92.03 o
  -4   8   6      205.37      239.10     49.48 o
  -3   8   6      973.76     1162.56     62.30 o
  -2   8   6      124.78      149.05     20.83 o
  -1   8   6      639.65      686.97     36.44 o
   0   8   6      518.59      608.50     23.17 o
   1   8   6      616.20      745.86     23.34 o
   2   8   6      503.73      479.00     27.20 o
   3   8   6       60.62       83.47     19.22 o
   4   8   6      141.62      231.85     76.36 o
  -4   9   6      953.97      861.88    102.26 o
  -3   9   6      376.46      494.70     37.40 o
  -2   9   6      945.97      928.19     44.16 o
  -1   9   6      680.93      600.12     32.91 o
   0   9   6      483.38      634.50     26.45 o
   1   9   6      579.32      565.25     21.89 o
   2   9   6     1029.91     1040.84     45.28 o
   3   9   6        1.54       72.42     25.31 o
   4   9   6        0.06       92.70     39.61 o
  -4  10   6      101.62       67.89     40.92 o
  -3  10   6       82.34       49.13     24.39 o
  -2  10   6       25.17      -11.59     22.64 o
  -1  10   6      370.69      437.97     33.01 o
   0  10   6       45.59       11.89     13.46 o
   1  10   6        6.57        4.23      8.61 o
   2  10   6       51.41       50.76     12.19 o
   3  10   6        0.91        0.06      6.30 o
   4  10   6      424.45      322.21     44.18 o
  -4  11   6       28.83       85.31     35.91 o
  -3  11   6       18.91       11.97     20.68 o
  -2  11   6      734.35      671.22     43.45 o
  -1  11   6     2685.22     2737.23     92.65 o
   0  11   6      408.13      363.71     27.43 o
   1  11   6      593.65      640.37     36.17 o
   2  11   6      405.87      381.17     24.62 o
   3  11   6      311.62      318.55     34.95 o
   4  11   6      116.66       86.99     81.06 o
  -4  12   6        4.26      -17.40     29.99 o
  -3  12   6      105.03      112.89     28.29 o
  -2  12   6      457.30      365.30     39.77 o
  -1  12   6      731.00      790.62     48.24 o
   0  12   6       24.02        5.39     17.08 o
   1  12   6        2.04      -12.42     16.40 o
   2  12   6      356.74      394.13     23.75 o
   3  12   6      706.14      612.66     48.36 o
  -3  13   6       42.66       29.00     23.23 o
  -2  13   6      642.83      523.79     48.90 o
  -1  13   6      305.80      313.96     24.57 o
   0  13   6      124.44       78.22     20.67 o
   1  13   6      600.80      517.00     25.56 o
   2  13   6     2041.25     2029.23     78.99 o
   3  13   6       45.16      -31.37     26.93 o
  -3  14   6        2.52       38.38     23.11 o
  -2  14   6       82.11      138.29     32.96 o
  -1  14   6     1047.55     1091.95     77.03 o
   0  14   6       24.93       91.90     24.41 o
   1  14   6      276.75      308.23     26.19 o
   2  14   6     3868.67     3875.35    110.67 o
   3  14   6      203.15      234.12     32.74 o
  -3  15   6       22.85       -5.14     32.91 o
  -2  15   6        0.09      -10.41     20.42 o
  -1  15   6      108.06        9.90     36.41 o
   0  15   6      606.76      514.56     43.91 o
   1  15   6      381.44      424.32     40.52 o
   2  15   6       17.66       38.25     20.20 o
   3  15   6       10.76       55.81     23.33 o
  -3  16   6       32.97       28.60     32.78 o
  -2  16   6        7.20       40.50     27.45 o
  -1  16   6        3.24        5.84     25.97 o
   0  16   6      295.08      205.05     37.77 o
   1  16   6     1672.93     1670.22     90.96 o
   2  16   6      236.06      168.43     32.72 o
   3  16   6       24.02      -23.71     20.54 o
  -3  17   6        0.13       93.97     35.55 o
  -2  17   6      127.45      205.36     45.61 o
  -1  17   6      629.82      398.39     59.23 o
   0  17   6     2439.36     2489.35    118.11 o
   1  17   6      109.67       64.64     32.42 o
   2  17   6        4.70      -24.35     41.52 o
   3  17   6       75.42       21.69     30.13 o
  -3  18   6       80.11      133.60     41.85 o
  -2  18   6       31.38       61.22     54.07 o
  -1  18   6      372.30      358.33     53.32 o
   0  18   6     1186.71     1167.02     55.08 o
   1  18   6      846.50      847.00     49.62 o
   2  18   6      147.76      200.21     32.83 o
   3  18   6        0.93       26.43     40.47 o
  -3  19   6      292.25      372.24     56.02 o
  -2  19   6      410.61      653.45     73.43 o
  -1  19   6       58.76      135.12     47.85 o
   0  19   6     2527.01     2551.31     94.70 o
   1  19   6     2380.17     2649.42    108.64 o
   2  19   6      329.26      274.12     34.45 o
   3  19   6       15.74       45.02     36.85 o
  -3  20   6      144.29      125.46     43.65 o
  -2  20   6        4.94      -37.85     52.27 o
  -1  20   6      241.15      132.62     45.62 o
   0  20   6      226.17      228.37     36.17 o
   1  20   6        5.68      -20.14     32.08 o
   2  20   6      219.45      154.84     25.25 o
   3  20   6      188.77      186.37     39.92 o
  -2  21   6       23.74      -39.71     31.29 o
  -1  21   6       12.20      -24.80     37.37 o
   0  21   6       64.02      -75.13     52.76 o
   1  21   6      880.67      725.50     51.87 o
   2  21   6       50.10       51.97     38.62 o
  -2  22   6       37.74       74.03     40.90 o
  -1  22   6        1.07      -15.33     32.70 o
   0  22   6      677.03      538.62     40.23 o
   1  22   6      112.85       41.64     22.15 o
   2  22   6       30.70       47.76     38.19 o
  -2  23   6      231.93      255.29     41.26 o
  -1  23   6      221.12       85.17     52.30 o
   0  23   6        2.95       81.46     53.31 o
   1  23   6      208.23      314.96     34.56 o
   2  23   6      126.38      217.27     41.60 o
  -2  24   6        0.88       49.08     29.67 o
  -1  24   6        3.34      -23.02     32.94 o
   0  24   6       82.09      130.26     27.92 o
   1  24   6       12.62       -4.76     26.36 o
   2  24   6      237.19       80.05     57.37 o
  -1  25   6      360.88      356.92     38.68 o
   0  25   6      307.47      300.86     51.52 o
   1  25   6       28.32       14.06     29.52 o
  -1  26   6      252.54      393.73     52.41 o
   0  26   6       11.01      -35.96     45.12 o
   1  26   6        6.96      -36.85     90.16 o
  -1  27   6      860.26      938.72     58.62 o
   0  27   6        2.88      -12.70     34.61 o
  -4   1   7        0.00       12.56     20.08 o
  -3   1   7      200.28      233.30     27.73 o
  -2   1   7      199.75      204.93     28.77 o
  -1   1   7     2405.48     2166.13     78.73 o
   0   1   7      857.33      725.95     36.74 o
   1   1   7      403.55      390.68     16.84 o
   2   1   7      610.90      662.43     18.86 o
   3   1   7     1079.24     1202.61     45.84 o
   4   1   7        1.71        9.10     22.30 o
  -4   2   7       65.39       12.02     22.85 o
  -3   2   7        0.12       33.69     16.09 o
  -2   2   7       11.66       42.02     16.95 o
  -1   2   7        4.86        3.57     18.82 o
   0   2   7      601.92      681.17     33.45 o
   1   2   7        0.79       16.90     13.39 o
   2   2   7        6.78       -1.64      9.66 o
   3   2   7       35.05       43.32     10.01 o
   4   2   7      118.29      196.72     50.42 o
  -4   3   7      119.49       23.22     23.35 o
  -3   3   7      804.50      808.29     47.18 o
  -2   3   7      851.48      813.06     45.77 o
  -1   3   7     1563.62     1576.59     77.70 o
   0   3   7       19.56       40.35     18.43 o
   1   3   7     2856.79     2822.02     67.55 o
   2   3   7       64.88       32.47      9.08 o
   3   3   7       84.57      103.94     20.71 o
   4   3   7       45.52      102.20     26.84 o
  -4   4   7      878.78      931.13    102.48 o
  -3   4   7       71.99      165.95     25.27 o
  -2   4   7      200.65      261.06     25.79 o
  -1   4   7     3082.09     2824.73     84.48 o
   0   4   7     1391.16     1314.57     61.56 o
   1   4   7     1361.04     1578.12     40.48 o
   2   4   7      253.63      272.49     14.90 o
   3   4   7       58.98       64.25     17.68 o
   4   4   7       66.39       90.55     29.46 o
  -4   5   7      185.87      177.81     65.68 o
  -3   5   7       96.70       55.52     17.72 o
  -2   5   7       37.62        2.02     16.15 o
  -1   5   7        2.40       -1.82     16.70 o
   0   5   7      989.97     1104.46     66.55 o
   1   5   7      608.71      594.34     20.31 o
   2   5   7      611.64      611.38     24.32 o
   3   5   7      370.98      377.63     25.31 o
   4   5   7      236.09      296.19     70.67 o
  -4   6   7       33.99       46.38     36.07 o
  -3   6   7      284.85      286.01     26.06 o
  -2   6   7       53.94       64.50     19.99 o
  -1   6   7       39.27       81.73     17.43 o
   0   6   7     1627.88     1776.72     56.27 o
   1   6   7      849.04      889.86     27.60 o
   2   6   7       74.20      113.79     16.01 o
   3   6   7      130.12       96.63     15.17 o
   4   6   7       43.77       28.97     68.17 o
  -4   7   7       67.93       79.35     40.05 o
  -3   7   7      183.24      192.96     30.35 o
  -2   7   7      233.44      241.61     25.32 o
  -1   7   7     2400.63     2554.54     69.38 o
   0   7   7     2058.36     1786.55     49.98 o
   1   7   7        0.40       -4.75      8.59 o
   2   7   7      291.88      381.74     22.85 o
   3   7   7     1952.69     2299.59     94.61 o
   4   7   7      314.73      270.71     72.87 o
  -4   8   7        0.54       49.76     34.84 o
  -3   8   7      320.29      419.63     45.50 o
  -2   8   7       50.64       30.55     20.31 o
  -1   8   7      315.98      389.80     28.49 o
   0   8   7      208.90      133.67     18.25 o
   1   8   7     1570.14     1791.60     57.62 o
   2   8   7        6.43       18.63     12.76 o
   3   8   7      255.54      302.02     41.15 o
   4   8   7       28.86       45.96     83.19 o
  -4   9   7      112.45      162.47     59.90 o
  -3   9   7      134.60      194.77     37.80 o
  -2   9   7       66.96       63.62     20.61 o
  -1   9   7      251.21      259.97     29.63 o
   0   9   7      131.03      204.51     26.17 o
   1   9   7       77.74      151.73     27.39 o
   2   9   7      212.07      101.38     19.40 o
   3   9   7      164.05      197.56     16.93 o
   4   9   7       13.20       10.12     60.79 o
  -4  10   7      142.54      177.96     42.99 o
  -3  10   7      334.63      242.01     66.38 o
  -2  10   7      379.87      339.06     32.57 o
  -1  10   7      328.22      256.19     31.77 o
   0  10   7      730.23      802.53     37.38 o
   1  10   7      172.73      175.81     19.86 o
   2  10   7     1154.99     1230.63     43.84 o
   3  10   7      428.59      340.36     37.58 o
  -3  11   7        0.05       29.27     32.13 o
  -2  11   7       96.63      102.71     29.12 o
  -1  11   7        1.91       -3.95     28.08 o
   0  11   7       13.21      -29.47     55.31 o
   1  11   7      198.39      157.67     19.78 o
   2  11   7       42.84       -5.82     16.23 o
   3  11   7       11.41        5.71     26.86 o
  -3  12   7       53.32       14.60     33.42 o
  -2  12   7      380.63      333.21     30.25 o
  -1  12   7      733.64      671.74     40.94 o
   0  12   7      346.73      553.63     82.15 o
   1  12   7        0.15       11.89     11.85 o
   2  12   7      210.97      241.60     22.16 o
   3  12   7       16.94        6.72     20.83 o
  -3  13   7       26.51       40.08     37.22 o
  -2  13   7       82.35       65.32     35.79 o
  -1  13   7      169.68      184.90     57.63 o
   0  13   7      581.95      602.50     35.39 o
   1  13   7       14.83       17.51     21.82 o
   2  13   7      145.07      169.30     22.51 o
   3  13   7      111.74      130.72     35.87 o
  -3  14   7       41.06        1.41     44.19 o
  -2  14   7      378.82      175.88     38.89 o
  -1  14   7      323.65      400.14     85.55 o
   0  14   7       11.68       65.84     39.94 o
   1  14   7       33.99       75.89     19.74 o
   2  14   7      627.71      341.41     36.13 o
   3  14   7       55.95      108.52     38.62 o
  -3  15   7       31.07       76.26     28.23 o
  -2  15   7      225.38      210.73     33.67 o
   0  15   7      963.01      827.90     76.94 o
   1  15   7        5.19       59.94     26.31 o
   2  15   7       38.70       32.65     25.50 o
   3  15   7      293.34      294.01     30.51 o
  -3  16   7      196.17      199.71     45.31 o
  -2  16   7      624.97      541.61     61.26 o
  -1  16   7     3451.23     3778.96    134.76 o
   0  16   7      184.48      163.55     37.07 o
   1  16   7     3064.81     3119.33    112.45 o
   2  16   7       14.78       38.01     27.04 o
   3  16   7        5.16       12.81     24.49 o
  -3  17   7       49.62       29.15     39.61 o
  -2  17   7       95.66      107.97     45.26 o
  -1  17   7      474.42      411.52     44.92 o
   0  17   7        8.36      -37.80     33.64 o
   1  17   7      664.16      508.23     36.28 o
   2  17   7        0.01       77.16     27.11 o
   3  17   7      338.71      344.24     45.18 o
  -3  18   7      272.64      263.56     59.19 o
  -2  18   7      208.96      273.30     43.95 o
  -1  18   7     1826.11     2062.32    129.44 o
   0  18   7     3758.27     3971.93    255.91 o
   1  18   7        0.68      -17.65     23.99 o
   2  18   7      573.61      583.03     43.43 o
   3  18   7      191.36       99.41     30.34 o
  -3  19   7        1.23       -4.13     41.77 o
  -2  19   7      312.73      387.73     56.76 o
  -1  19   7      486.37      365.20     51.31 o
   0  19   7      135.82      158.75     56.67 o
   1  19   7      326.15      379.89     31.98 o
   2  19   7       44.89      109.22     42.66 o
   3  19   7        0.50       -2.27     62.26 o
  -2  20   7      116.55       89.35     38.89 o
  -1  20   7       77.40       63.36     48.71 o
   0  20   7       59.52       49.78     41.48 o
   1  20   7      410.04      473.50     36.93 o
   2  20   7      164.87      124.42     29.89 o
  -2  21   7      150.36      300.35     51.16 o
  -1  21   7      295.48      297.28     40.37 o
   0  21   7       65.54       21.76     44.75 o
   1  21   7      167.05       92.42     34.60 o
   2  21   7      117.66      129.03     33.06 o
  -2  22   7       64.32        2.60     31.21 o
  -1  22   7       81.49      121.77     32.84 o
   0  22   7       72.19       48.51     32.83 o
   1  22   7       39.32       53.48     28.14 o
   2  22   7        1.26      -30.73     32.99 o
  -2  23   7       69.18       56.34     41.06 o
  -1  23   7       33.14      -29.80     25.85 o
   0  23   7       67.14       78.72     30.44 o
   1  23   7      142.26      152.27     66.71 o
   2  23   7      100.44       97.94     35.35 o
  -2  24   7       31.14       16.14     33.57 o
  -1  24   7      659.62      725.15     49.09 o
   0  24   7       14.30      -10.02     39.91 o
   1  24   7      428.16      460.09     51.03 o
  -1  25   7       97.77      239.43     40.98 o
   0  25   7        8.56       -1.95     42.71 o
   1  25   7       22.69       21.24     41.35 o
  -1  26   7      429.12      377.22     62.26 o
   0  26   7      193.61      414.56     82.37 o
   1  26   7       83.15      179.23     50.63 o
   0  27   7      196.94       83.38     55.27 o
  -3   0   8       14.28       -5.24     24.47 o
  -2   0   8     1175.32     1225.47     58.22 o
  -1   0   8      472.80      441.64     32.55 o
   0   0   8       13.11       10.01     23.36 o
   1   0   8     3731.52     3496.02    128.28 o
   2   0   8      655.68      637.44     39.95 o
   3   0   8       97.64      100.58     15.02 o
   4   0   8      122.66       79.66     62.32 o
  -4   1   8       28.76        5.41     24.54 o
  -3   1   8      261.70      206.01     28.46 o
  -2   1   8        0.38       14.75     18.83 o
  -1   1   8       33.34       -6.95     19.01 o
   0   1   8     1099.39     1055.66     52.53 o
   1   1   8       84.25       72.77     11.31 o
   2   1   8        2.68       18.71      9.52 o
   3   1   8        6.48       19.45      7.06 o
   4   1   8        0.16      123.94     68.02 o
  -4   2   8       13.70       29.45     21.91 o
  -3   2   8       42.38       17.09     18.39 o
  -2   2   8       11.93       20.85     17.23 o
  -1   2   8      155.35      104.19     18.15 o
   0   2   8      288.31      377.90     31.84 o
   1   2   8     1003.65      884.77     29.85 o
   2   2   8        3.06        9.30     13.50 o
   3   2   8      323.74      320.54     19.89 o
   4   2   8       73.61       16.45     43.79 o
  -4   3   8       36.10       40.23     30.24 o
  -3   3   8     1153.76     1149.61     54.44 o
  -2   3   8      974.37      915.23     66.76 o
  -1   3   8     2410.45     2639.18     66.81 o
   0   3   8        1.77       -5.12     24.71 o
   1   3   8      291.29      300.89     18.45 o
   2   3   8      600.62      621.69     22.13 o
   3   3   8       58.75       45.89      7.36 o
   4   3   8       97.14      173.00     33.01 o
  -4   4   8       78.07      161.62     34.83 o
  -3   4   8      564.39      597.87     31.87 o
  -2   4   8      117.89       98.92     24.16 o
  -1   4   8       48.84       97.04     16.37 o
   0   4   8     1110.15     1184.24     40.02 o
   1   4   8      779.06      864.63     29.54 o
   2   4   8        4.69       15.90     12.83 o
   3   4   8      394.78      415.20     19.60 o
   4   4   8       19.38        1.03     20.35 o
  -4   5   8      380.68      377.28     40.06 o
  -3   5   8     1571.86     1385.50     95.66 o
  -2   5   8        0.57       -8.23     23.93 o
  -1   5   8       76.71      145.40     20.16 o
   0   5   8     5053.85     4951.74    190.51 o
   1   5   8       57.81        4.40     11.07 o
   2   5   8      192.06      167.10     18.40 o
   3   5   8       23.12       23.74      7.28 o
   4   5   8      427.15      320.56     67.80 o
  -4   6   8      268.20      261.39     40.33 o
  -3   6   8      862.47      939.19     46.31 o
  -2   6   8       76.21       43.18     22.43 o
  -1   6   8       20.41      -24.21     30.69 o
   0   6   8     5512.93     5925.50    171.57 o
   1   6   8     1508.97     1621.50     52.21 o
   2   6   8       27.95       42.03     11.52 o
   3   6   8     1321.64     1472.11     75.69 o
   4   6   8       38.77       51.80     62.39 o
  -4   7   8      529.09      458.66     62.49 o
  -3   7   8      505.38      434.45     41.41 o
  -2   7   8        3.24      -20.85     22.76 o
  -1   7   8       11.95       27.87     28.14 o
   0   7   8      575.75      576.44     31.76 o
   1   7   8       78.74       47.53     21.01 o
   2   7   8        6.80       23.78     12.65 o
   3   7   8        3.46      -10.62      7.66 o
   4   7   8        2.92      107.74     63.99 o
  -4   8   8        1.97       54.66     34.69 o
  -3   8   8      192.46      215.98     34.92 o
  -2   8   8      390.05      417.25     35.29 o
  -1   8   8     1982.20     1919.55     78.33 o
   0   8   8      680.47      746.20     34.68 o
   1   8   8      451.62      316.86     24.04 o
   2   8   8       16.14       26.65     12.29 o
   3   8   8      225.35      270.39     27.29 o
  -4   9   8      408.65      326.62     47.50 o
  -3   9   8        4.08       58.24     28.37 o
  -2   9   8       22.47      -17.54     22.76 o
  -1   9   8       77.53      -16.34     23.20 o
   0   9   8      557.90      576.38     34.22 o
   1   9   8       43.94        4.65     19.79 o
   2   9   8        2.76       -1.16     19.37 o
   3   9   8      297.85      230.39     28.70 o
  -3  10   8        4.72       23.17     20.17 o
  -2  10   8       10.41      -24.03     33.29 o
  -1  10   8      164.46      182.30     30.46 o
   0  10   8       83.76       77.06     45.95 o
   1  10   8      888.65      919.53     42.42 o
   2  10   8        3.01        2.81     17.74 o
   3  10   8      154.48       72.71     28.95 o
  -3  11   8      532.52      448.99     47.08 o
  -2  11   8       57.96        9.91     33.07 o
  -1  11   8      514.68      646.08     54.46 o
   0  11   8      150.41      139.92     31.14 o
   1  11   8      261.06      212.77     23.56 o
   2  11   8       10.70       76.63     18.57 o
   3  11   8       79.74       10.15     46.01 o
  -3  12   8      161.77      143.34     30.54 o
  -2  12   8      455.39      405.26     37.76 o
  -1  12   8       77.91       82.72     33.19 o
   0  12   8      481.93      513.03     80.66 o
   1  12   8      194.25      174.68     16.80 o
   2  12   8       28.44       70.90     15.07 o
   3  12   8        8.56       57.21     32.49 o
  -3  13   8      120.59      240.35     39.56 o
  -2  13   8      672.31      652.26     48.49 o
  -1  13   8       33.52       46.83     41.02 o
   0  13   8      965.79      988.51     79.67 o
   1  13   8       11.21       63.48     25.53 o
   2  13   8      320.17      377.06     26.61 o
   3  13   8      105.84       57.98     42.20 o
  -3  14   8       22.76       82.65     29.94 o
  -2  14   8      158.01      201.40     99.26 o
  -1  14   8      945.17      989.21     78.73 o
   0  14   8     1865.67     2104.28    130.82 o
   1  14   8      194.52      222.57     35.76 o
   2  14   8       84.57      139.68     22.74 o
   3  14   8      688.35      704.99     60.83 o
  -3  15   8       29.81        9.83     30.47 o
  -2  15   8       44.00       35.02     41.46 o
   0  15   8        6.05      119.74     35.07 o
   1  15   8        0.07       -6.24     19.06 o
   2  15   8      144.01      161.72     24.15 o
   3  15   8       41.13       36.14     23.09 o
  -3  16   8      296.52      361.13     64.55 o
  -2  16   8       45.27       52.97     31.16 o
  -1  16   8     2022.59     2072.55    138.02 o
   0  16   8     1583.51     1589.73     87.51 o
   1  16   8     1673.30     1657.74    123.45 o
   2  16   8        8.09       11.33     35.89 o
   3  16   8       50.99       85.48     29.16 o
  -3  17   8       11.51       28.88     62.32 o
  -2  17   8       77.89      116.53     63.38 o
  -1  17   8        2.62       57.12     45.24 o
   0  17   8     1063.74     1175.23     79.18 o
   1  17   8      790.30      756.17     56.63 o
   2  17   8        7.10       13.33     26.67 o
   3  17   8      161.65      221.20     49.27 o
  -3  18   8       14.38      192.07     58.77 o
  -2  18   8      112.34      233.17     44.68 o
  -1  18   8      308.80      309.79     40.19 o
   0  18   8      392.45      291.17     48.34 o
   1  18   8      231.45      195.15     49.69 o
   2  18   8      387.69      473.32     36.27 o
   3  18   8        0.72      -32.49     54.51 o
  -3  19   8      161.62       62.77     38.30 o
  -2  19   8       83.94      175.03     48.39 o
  -1  19   8        9.45      268.68     75.48 o
   0  19   8     1656.78     1689.09     97.64 o
   1  19   8       20.95      -12.16     36.58 o
   2  19   8      108.18      117.39     45.66 o
  -2  20   8      396.51      362.06     44.45 o
  -1  20   8      872.40      947.83     86.60 o
   0  20   8       24.18      -52.12     34.75 o
   1  20   8      121.02      108.80     35.75 o
   2  20   8      345.55      306.84     43.96 o
  -2  21   8       72.84      201.90     76.14 o
  -1  21   8      329.39      311.04     47.17 o
   0  21   8      923.18      927.02     52.53 o
   1  21   8        2.47      -56.99     42.30 o
   2  21   8      100.36      129.67     30.20 o
  -2  22   8      625.01      614.90     49.22 o
  -1  22   8        3.54      -64.76     43.18 o
   0  22   8      213.91      224.01     49.31 o
   1  22   8      322.80      459.53     48.04 o
   2  22   8      341.64      348.40     50.63 o
  -2  23   8        2.16       30.19     57.80 o
  -1  23   8       45.02       38.73     30.20 o
   0  23   8       56.21      100.61     35.74 o
   1  23   8       13.61       34.29     30.88 o
   2  23   8       34.83        9.69     34.05 o
  -1  24   8      110.40      210.10     44.93 o
   0  24   8      364.51      575.03    114.23 o
   1  24   8        4.47       14.34     43.70 o
  -1  25   8        5.61      -26.26     26.04 o
   0  25   8      154.14      219.85     40.86 o
   1  25   8        2.07        8.55     27.39 o
   0  26   8       86.20      227.97     52.17 o
  -4   1   9      215.67      212.17     40.77 o
  -3   1   9       54.43       27.81     18.94 o
  -2   1   9      431.22      368.87     30.50 o
  -1   1   9     1884.90     1948.93     92.81 o
   0   1   9      750.13      710.58     37.78 o
   1   1   9     1549.92     1679.27     53.09 o
   2   1   9       28.26        8.41     15.83 o
   3   1   9      423.64      440.67     28.69 o
   4   1   9       53.14       -3.09     29.15 o
  -4   2   9       21.26       -0.97     30.60 o
  -3   2   9      245.07      207.79     39.23 o
  -2   2   9      497.65      510.47     30.38 o
  -1   2   9      136.14        6.22     32.69 o
   0   2   9      197.73      211.22     23.89 o
   1   2   9        0.29       10.63     13.79 o
   2   2   9      330.68      274.99     22.64 o
   3   2   9      129.28      140.73     19.60 o
   4   2   9        8.86       12.57     24.36 o
  -4   3   9       44.73       18.31     27.37 o
  -3   3   9      102.81      102.78     27.40 o
  -2   3   9       47.66       60.88     20.08 o
  -1   3   9       20.81       19.50     14.46 o
   0   3   9      307.35      364.99     28.11 o
   1   3   9      130.22      111.93     22.44 o
   2   3   9      728.75      700.33     32.77 o
   3   3   9        4.26      -13.89     14.38 o
   4   3   9       98.27       38.58     31.16 o
  -4   4   9       84.70      133.75     47.04 o
  -3   4   9      419.33      335.41     38.08 o
  -2   4   9       11.19      -27.06     18.04 o
  -1   4   9      232.93      203.78     21.82 o
   0   4   9       27.62       32.12     17.57 o
   1   4   9      269.57      240.92     20.67 o
   2   4   9       46.73       71.16     15.75 o
   3   4   9        1.74       57.96     35.12 o
   4   4   9        0.41      -30.98     24.40 o
  -4   5   9        7.17       57.04     37.47 o
  -3   5   9       33.47      -35.68     23.78 o
  -2   5   9       30.24       -6.54     20.94 o
  -1   5   9      567.13      679.16     38.71 o
   0   5   9      476.02      392.84     36.44 o
   1   5   9      674.14      678.93     32.20 o
   2   5   9      141.45      116.58     15.38 o
   3   5   9      217.28      248.50     23.49 o
  -4   6   9      322.29      344.85     80.83 o
  -3   6   9       51.11       40.74     27.06 o
  -2   6   9       29.99       37.08     25.44 o
  -1   6   9      227.94      248.87     31.09 o
   0   6   9      294.04      257.38     28.12 o
   1   6   9       55.58       40.52     17.76 o
   2   6   9      251.56      217.94     24.85 o
   3   6   9     1738.17     1967.38     90.30 o
  -4   7   9       19.18       50.64     44.63 o
  -3   7   9      229.56      195.32     46.47 o
  -2   7   9      998.13      987.09     47.79 o
  -1   7   9      352.04      286.01     46.35 o
   0   7   9      518.06      629.21     43.69 o
   1   7   9     1497.15     1355.07     48.67 o
   2   7   9      466.94      353.63     29.96 o
   3   7   9      597.51      671.86     59.41 o
  -3   8   9        1.46       -2.91     41.30 o
  -2   8   9       17.00       12.63     22.25 o
  -1   8   9      578.83      304.31     45.99 o
   0   8   9       71.25       88.00     29.60 o
   1   8   9      235.41      207.27     18.46 o
   2   8   9       25.33       43.91     15.47 o
   3   8   9      209.67      224.65     27.45 o
  -3   9   9      440.85      432.01     53.16 o
  -2   9   9      751.92      767.55     46.00 o
  -1   9   9      153.99      174.53     40.18 o
   0   9   9      125.97      -15.65     30.44 o
   1   9   9     1304.59     1219.59     41.72 o
   2   9   9       33.40       54.81     16.08 o
   3   9   9        0.57        1.80     30.82 o
  -3  10   9      175.75      177.15     48.41 o
  -2  10   9      215.95      326.96     38.62 o
  -1  10   9      428.84      360.06     44.81 o
   0  10   9       20.63        9.61     55.89 o
   1  10   9       39.55       86.25     25.98 o
   2  10   9      244.12      237.32     19.41 o
   3  10   9       12.49       36.20     22.40 o
  -3  11   9      511.30      453.93     44.61 o
  -2  11   9       75.12       99.11     30.12 o
  -1  11   9       31.05       53.09     34.57 o
   0  11   9       53.53        1.31     31.74 o
   1  11   9        0.01       19.37     12.22 o
   2  11   9        6.24       16.09     22.55 o
   3  11   9       46.77        7.46     47.04 o
  -3  12   9       60.53      115.86     36.27 o
  -1  12   9       35.04        9.07     33.83 o
   0  12   9       28.57       64.77     55.98 o
   1  12   9        3.47       17.62     15.12 o
   2  12   9        1.06       -1.57     18.44 o
   3  12   9        9.62        5.50     19.26 o
  -3  13   9      241.24      242.99     40.83 o
  -2  13   9     2547.34     2692.02    164.44 o
  -1  13   9      130.11      307.66     53.30 o
   0  13   9      215.24      149.95     56.54 o
   1  13   9     1880.43     1801.44     70.97 o
   2  13   9      895.39      901.93     79.58 o
   3  13   9        2.73       18.46     21.60 o
  -3  14   9        7.89      -21.72     30.71 o
  -2  14   9      267.00      325.62     69.73 o
  -1  14   9      831.45      803.78     59.00 o
   0  14   9       44.56       40.19     42.54 o
   1  14   9      223.21      243.77     42.85 o
   2  14   9        2.12       62.10     44.17 o
   3  14   9        4.46      -20.82     26.18 o
  -3  15   9      272.31      270.86     65.62 o
  -2  15   9      232.54      123.54     50.31 o
  -1  15   9      702.29      511.99    116.81 o
   0  15   9      566.65      667.55     74.23 o
   1  15   9     3408.65     3419.44    112.66 o
   2  15   9      683.67      813.79     42.74 o
   3  15   9       45.21      116.66     55.94 o
  -3  16   9       35.61      -22.14     34.09 o
  -2  16   9       16.83       -2.51     32.84 o
  -1  16   9      899.72     1181.09     90.74 o
   0  16   9        6.85       67.47     42.02 o
   1  16   9      315.78      375.49     30.97 o
   2  16   9       22.89      -21.86     26.38 o
   3  16   9        6.91      -19.28     52.02 o
  -3  17   9      131.06       52.91     77.52 o
  -2  17   9      445.89      471.11     57.03 o
  -1  17   9      107.18       73.77     38.67 o
   0  17   9      303.99      525.66     67.03 o
   1  17   9      160.29      159.59     31.93 o
   2  17   9        4.28      102.64     38.27 o
   3  17   9       23.91       10.80     26.29 o
  -3  18   9      159.40      215.56     89.80 o
  -2  18   9      122.16      183.05     45.16 o
  -1  18   9      225.68      281.12     74.42 o
   0  18   9      148.73       33.32     77.21 o
   1  18   9        7.04       78.66     35.68 o
   2  18   9        8.28       25.46     24.21 o
  -2  19   9       33.80      -70.66     47.11 o
  -1  19   9      174.37       94.85     40.21 o
   0  19   9     1615.86     1612.50     96.22 o
   1  19   9        6.26       11.09     41.35 o
   2  19   9      100.37      198.82     43.62 o
  -2  20   9      135.23      212.60     86.82 o
  -1  20   9      283.36      395.66     54.80 o
   0  20   9       42.34       81.21     32.73 o
   1  20   9        3.35        9.12     42.30 o
   2  20   9       21.00        7.57     35.12 o
  -2  21   9      529.98      333.98    101.66 o
  -1  21   9      738.32      989.53     65.67 o
   0  21   9       59.28        4.60     31.69 o
   1  21   9      234.74      172.21     37.58 o
   2  21   9      104.44      106.21     29.57 o
  -2  22   9      124.98      130.80     62.01 o
  -1  22   9      721.65      787.15     70.37 o
   0  22   9       78.73       80.17     33.75 o
   1  22   9       12.21       31.31     33.24 o
   2  22   9        5.00       -2.22     45.14 o
  -1  23   9        1.75       18.53     32.40 o
   0  23   9       42.15       49.52     38.61 o
   1  23   9      165.08      233.23     49.37 o
  -1  24   9       10.57      -11.81     25.66 o
   0  24   9        2.74       36.74     38.04 o
   1  24   9       17.60      -51.47     44.86 o
  -1  25   9       49.26      118.30     41.44 o
   0  25   9       36.12      130.76     69.51 o
  -4   0  10        2.99      -50.91     41.87 o
  -3   0  10        1.71       48.16     44.92 o
  -2   0  10     3551.76     3710.80    217.31 o
  -1   0  10      241.63      191.88     53.59 o
   0   0  10       28.11       37.71     33.64 o
   1   0  10      282.94      179.93     36.54 o
   2   0  10     1439.99     1351.99     61.58 o
   3   0  10       11.84       16.96     26.13 o
  -4   1  10       56.67        5.52     37.07 o
  -3   1  10       72.76      117.70     47.38 o
  -2   1  10        5.45       35.24     31.80 o
  -1   1  10       33.28      -21.03     29.82 o
   0   1  10      372.83      278.75     34.74 o
   1   1  10      461.64      501.87     24.15 o
   2   1  10       14.23       -6.27     15.08 o
   3   1  10       14.50       -4.20     20.22 o
  -4   2  10      236.33      143.92     39.27 o
  -3   2  10      129.05      187.21     30.01 o
  -2   2  10      278.98      247.27     31.01 o
  -1   2  10      613.54      591.87     62.23 o
   0   2  10      796.29      777.90     40.35 o
   1   2  10      222.41      184.23     19.51 o
   2   2  10        3.94       -5.28     12.84 o
   3   2  10       61.01       53.32     24.64 o
  -4   3  10        2.67      -34.95     23.30 o
  -3   3  10      239.61       96.54     25.48 o
  -2   3  10       36.19       -0.83     45.95 o
  -1   3  10       78.71       82.87     28.27 o
   0   3  10      252.82      264.24     28.38 o
   1   3  10      262.30      221.13     19.05 o
   2   3  10     3924.92     3864.17    112.78 o
   3   3  10        0.60       -6.68     20.25 o
  -3   4  10       37.50       16.70     39.69 o
  -2   4  10       26.69       -1.53     18.00 o
  -1   4  10     1442.10     1426.53     56.53 o
   0   4  10       20.80       24.37     24.07 o
   1   4  10      391.43      358.70     28.66 o
   2   4  10      425.48      407.70     27.21 o
   3   4  10       31.36       -4.82     25.49 o
  -3   5  10       52.78       55.87     23.14 o
  -2   5  10        4.80       86.08     38.13 o
  -1   5  10      635.49      656.76     36.66 o
   0   5  10      492.19      529.43     33.43 o
   1   5  10      208.19      187.14     20.84 o
   2   5  10      189.69      138.54     17.71 o
   3   5  10      822.41      879.29     51.58 o
  -3   6  10       48.66       88.24     29.01 o
  -2   6  10      957.62      807.37     52.96 o
  -1   6  10      981.76      952.50     73.75 o
   0   6  10      164.83      257.02     35.02 o
   1   6  10      507.71      374.86     32.22 o
   2   6  10     1510.04     1712.18     54.93 o
   3   6  10     1919.70     2230.93     96.87 o
  -3   7  10       52.72       21.36     27.59 o
  -2   7  10        1.38        5.15     32.01 o
  -1   7  10        9.45      -31.40     31.74 o
   0   7  10       49.95       38.29     24.01 o
   1   7  10        0.90       73.20     29.37 o
   2   7  10      978.26     1024.59     36.94 o
   3   7  10       10.67       45.12     21.77 o
  -3   8  10        0.68       46.37     55.08 o
  -2   8  10     1107.79     1226.46     73.39 o
  -1   8  10     1848.59     1712.15     96.38 o
   0   8  10      134.98      143.61     37.97 o
   1   8  10      595.64      558.05     33.74 o
   2   8  10      881.98      877.77     33.83 o
   3   8  10      115.93      174.15     28.30 o
  -3   9  10       23.14       61.56     25.98 o
  -2   9  10      106.69       13.37     29.41 o
  -1   9  10      270.77      124.34     36.57 o
   0   9  10       55.77       98.52     37.75 o
   1   9  10        0.38       -4.02     24.88 o
   2   9  10       22.31       25.05     13.42 o
   3   9  10       26.51       46.81     35.23 o
  -3  10  10      116.52       96.76     34.45 o
  -2  10  10       56.96      248.13     81.58 o
  -1  10  10      121.57      118.32     42.56 o
   0  10  10      219.74       82.72     63.10 o
   1  10  10       53.92       79.69     15.06 o
   2  10  10        0.13       15.99     13.77 o
   3  10  10       50.76       27.17     28.73 o
  -3  11  10      748.60      853.23     78.25 o
  -2  11  10      832.12      954.02     91.93 o
  -1  11  10        1.94      -23.84     38.33 o
   0  11  10        8.13      -11.77     35.19 o
   1  11  10       34.40       40.88     12.71 o
   2  11  10      170.55      122.09     35.33 o
   3  11  10       64.03       96.21     22.91 o
  -3  12  10      456.26      495.52     58.34 o
  -2  12  10       59.17       21.11     29.37 o
  -1  12  10      410.30      586.67    128.43 o
   0  12  10        5.90        0.93     58.35 o
   1  12  10        5.01       -3.10     33.01 o
   2  12  10      175.64      255.00     40.75 o
   3  12  10       26.87       26.51     27.18 o
  -3  13  10      316.92      409.24     44.88 o
  -2  13  10     1423.01     1441.14     86.85 o
  -1  13  10       35.13       50.89     48.43 o
   0  13  10      141.30      179.03     45.05 o
   1  13  10       43.57       94.34     16.57 o
   2  13  10      194.12      231.28     27.58 o
   3  13  10       72.16      165.84     34.82 o
  -3  14  10       66.44       98.82     39.37 o
  -2  14  10      439.44      552.69    103.73 o
  -1  14  10     1141.00     1589.88    101.62 o
   0  14  10       70.53       -1.75     44.68 o
   1  14  10      726.42      710.07     36.07 o
   2  14  10       17.76       27.48     35.50 o
   3  14  10       41.10       94.26     96.97 o
  -3  15  10       20.82       -2.71     37.79 o
  -2  15  10     1146.34     1197.42    183.23 o
  -1  15  10        8.23     -137.42    113.03 o
   0  15  10       59.16       48.12     42.19 o
   1  15  10       10.68      -10.79      9.75 o
   2  15  10       35.33       11.80     23.62 o
   3  15  10        0.45      -63.04     42.02 o
  -3  16  10        3.90      -35.82     35.05 o
  -1  16  10      300.33      234.28     49.84 o
   0  16  10      136.12      193.10     54.29 o
   1  16  10       80.59       80.20     30.73 o
   2  16  10     1268.07     1237.82     66.16 o
  -2  17  10      188.90      199.74     54.17 o
  -1  17  10      107.49      106.01     38.61 o
   0  17  10      515.20      453.06     83.79 o
   1  17  10      186.59      146.25     32.44 o
   2  17  10       26.09       34.26     38.61 o
  -2  18  10       32.05       18.37     55.88 o
  -1  18  10      150.74      140.02     46.59 o
   0  18  10      652.19      672.87     54.71 o
   1  18  10      119.37       41.73     47.25 o
   2  18  10       25.60       48.55     60.83 o
  -2  19  10       77.97      -21.96     37.86 o
  -1  19  10      412.08      453.76     50.45 o
   0  19  10        4.16       49.68     50.78 o
   1  19  10       27.09      -35.97     33.22 o
   2  19  10       16.61       80.98     51.22 o
  -2  20  10       23.16       18.45     46.48 o
  -1  20  10     1339.00     1306.12     88.03 o
   0  20  10      188.71      161.07     43.45 o
   1  20  10      165.75      290.98     38.28 o
   2  20  10       12.36      -35.68     33.84 o
  -2  21  10        2.20      175.33     82.73 o
  -1  21  10      115.96       90.10     32.99 o
   0  21  10      112.73      209.56     58.16 o
   1  21  10      150.86      147.23     50.36 o
   2  21  10        1.69       25.71     33.56 o
  -1  22  10        8.73      244.24     54.31 o
   0  22  10       41.02       11.47     37.79 o
   1  22  10      370.07      603.73     64.67 o
  -1  23  10       83.24       39.16     45.30 o
   0  23  10       36.05       64.71     40.45 o
   1  23  10        4.59       37.18     29.49 o
  -1  24  10      309.55      244.57     54.40 o
   0  24  10      225.74      272.00     57.20 o
  -3   1  11      324.50      430.04     79.82 o
  -2   1  11      556.96      597.79     56.04 o
  -1   1  11      484.94      395.93     49.75 o
   0   1  11     2659.91     2609.27    112.75 o
   1   1  11     1034.53     1000.68     45.04 o
   2   1  11       10.59        6.46     13.19 o
   3   1  11       34.76       61.06     30.57 o
  -3   2  11       30.12      -27.85     26.88 o
  -2   2  11      276.90      364.46     47.93 o
  -1   2  11       93.26      172.09     55.22 o
   0   2  11      457.37      346.46     40.96 o
   1   2  11        0.04       24.54     18.48 o
   2   2  11       17.87       25.69     16.25 o
   3   2  11      161.74      185.37     28.40 o
  -3   3  11       32.65       58.64     29.77 o
  -2   3  11      139.71      145.26     28.59 o
  -1   3  11       56.42        0.56     34.90 o
   0   3  11       82.60       76.35     18.81 o
   1   3  11       52.47      129.61     23.45 o
   2   3  11     3451.28     3239.12    109.57 o
   3   3  11       17.80        2.84     25.26 o
  -3   4  11        0.22       16.59     25.06 o
  -2   4  11       62.89      -46.28     65.10 o
  -1   4  11       71.30       69.36     45.61 o
   0   4  11       32.44        6.25     33.44 o
   1   4  11      512.88      485.12     31.85 o
   2   4  11      166.84      150.88     18.56 o
   3   4  11      493.21      464.53     40.68 o
  -3   5  11       25.10       80.65     31.63 o
  -2   5  11        7.00      -22.25     17.87 o
  -1   5  11     1281.80     1062.73     62.41 o
   0   5  11      284.69      230.76     36.37 o
   1   5  11       84.27       75.14     21.70 o
   2   5  11     1050.75     1053.74     47.06 o
   3   5  11      331.38      281.01     26.69 o
  -3   6  11        1.02       12.44     38.00 o
  -2   6  11        7.36       -4.50     27.80 o
  -1   6  11        2.32       13.37     15.29 o
   0   6  11       39.30       13.01     23.04 o
   1   6  11       61.23       46.90     19.43 o
   2   6  11       24.75       18.81     16.99 o
   3   6  11      292.00      347.14     31.99 o
  -3   7  11      259.55      173.15     44.03 o
  -2   7  11       73.16      136.49     32.51 o
  -1   7  11      920.17     1042.86     52.48 o
   0   7  11     1470.70     1488.01     67.99 o
   1   7  11       12.76       -6.43     11.86 o
   2   7  11       91.33       54.62     13.95 o
   3   7  11      491.92      494.69     46.65 o
  -3   8  11        0.06       72.12     28.38 o
  -2   8  11       23.93       25.34     19.91 o
  -1   8  11      100.38      101.30     29.92 o
   0   8  11      153.53      162.11     34.94 o
   1   8  11       15.10       41.11     16.08 o
   2   8  11       95.52      130.45     24.72 o
   3   8  11       81.00       35.47     24.28 o
  -3   9  11       97.13       76.10     57.67 o
  -2   9  11      454.70      566.29     58.08 o
  -1   9  11      249.79      229.72     42.98 o
   0   9  11      128.53      140.90     36.71 o
   1   9  11       17.79        4.05     12.46 o
   2   9  11       80.45      125.35     24.26 o
   3   9  11        2.21       15.22     22.00 o
  -3  10  11      229.83      332.02     62.99 o
  -2  10  11      110.12       72.52     33.16 o
  -1  10  11       78.96      103.19     30.12 o
   0  10  11      167.38      158.55     35.93 o
   1  10  11      263.22      264.70     21.13 o
   2  10  11      433.26      398.79     36.65 o
   3  10  11       17.37      105.04     33.25 o
  -3  11  11      260.34      297.94     51.18 o
  -2  11  11       25.24       31.33     49.95 o
  -1  11  11       37.74       30.76     37.37 o
   0  11  11      242.84      160.15     33.66 o
   1  11  11      246.65      191.34     17.32 o
   2  11  11       48.54       94.04     31.96 o
   3  11  11       77.51       83.20     25.55 o
  -3  12  11       92.41      142.26     54.62 o
  -2  12  11       82.89      154.66     44.71 o
  -1  12  11        0.30       57.37     40.79 o
   0  12  11      258.04      354.31     53.75 o
   1  12  11      254.55      172.40     18.85 o
   2  12  11       51.10       43.65     37.78 o
   3  12  11      100.43      158.13     30.28 o
  -3  13  11        7.65      -58.38     63.37 o
  -2  13  11      131.52      179.24    161.65 o
  -1  13  11      930.55     1019.50     88.70 o
   0  13  11      379.99      360.38     71.89 o
   1  13  11       22.57       -2.04     28.23 o
   2  13  11      210.09       73.90     30.72 o
   3  13  11      214.25      184.82     42.14 o
  -3  14  11      174.04      280.15     73.05 o
  -1  14  11      130.33      219.81     69.22 o
   0  14  11       45.49      179.79     69.97 o
   1  14  11      211.37      272.10     59.94 o
   2  14  11        0.19      -29.43     24.79 o
   3  14  11        0.21      -22.81     34.20 o
  -3  15  11        6.51      -41.45     34.38 o
  -2  15  11      370.68      382.53     85.26 o
  -1  15  11      836.34      950.64     92.91 o
   0  15  11      836.01      936.76     69.15 o
   1  15  11      136.73      106.89     34.70 o
   2  15  11      237.56      229.11     41.47 o
  -2  16  11      414.30      318.64     63.64 o
  -1  16  11      115.96      340.16     83.48 o
   0  16  11      401.50      388.69     75.70 o
   1  16  11      510.07      512.08     59.57 o
   2  16  11      406.39      364.98     45.25 o
  -2  17  11        0.03      -82.96     55.30 o
  -1  17  11      129.59       99.45     39.55 o
   0  17  11      258.05      186.78     32.82 o
   1  17  11       88.13      118.63     41.61 o
   2  17  11       33.08       31.56     34.18 o
  -2  18  11       69.14      -48.71     32.47 o
  -1  18  11      428.21      248.03     54.45 o
   0  18  11     1556.73     1226.66     84.12 o
   1  18  11      151.28      123.44     56.92 o
   2  18  11      136.62      242.69     44.97 o
  -2  19  11       11.02       33.60     55.37 o
  -1  19  11       78.04       97.98     70.20 o
   0  19  11       28.26       28.96     32.81 o
   1  19  11      145.86      237.75     64.46 o
   2  19  11      144.45      297.74     71.48 o
  -2  20  11       11.12      -53.32     46.42 o
  -1  20  11      602.93      611.62     56.17 o
   0  20  11      134.49      137.54     38.57 o
   1  20  11        6.28      234.96     73.22 o
   2  20  11        0.36       -9.56     39.15 o
  -1  21  11        9.12      175.07     56.21 o
   0  21  11       77.97      163.49    105.87 o
   1  21  11      335.52      293.21     43.96 o
  -1  22  11      402.16      459.50     57.52 o
   0  22  11      113.13      149.77     49.73 o
   1  22  11       17.87      118.78     42.39 o
  -1  23  11      124.75       82.24     40.72 o
   0  23  11       22.09       76.11     38.38 o
  -3   0  12        0.95       19.19     50.64 o
  -2   0  12      569.07      365.51     81.35 o
  -1   0  12      904.03      951.30     81.75 o
   0   0  12     2995.46     3592.51    286.58 o
   1   0  12     4960.74     5144.49    769.43 o
   2   0  12      317.62      263.01     42.59 o
   3   0  12      108.90      209.86     58.43 o
  -3   1  12      417.68      487.56     50.97 o
  -2   1  12      121.52      198.20     41.34 o
  -1   1  12       12.26      -23.46     55.97 o
   0   1  12      636.21      670.14     80.43 o
   1   1  12      733.94      549.23     35.52 o
   2   1  12       28.57      -34.25     22.84 o
   3   1  12       28.41       -5.45     20.78 o
  -3   2  12      166.90      149.45     33.38 o
  -2   2  12      124.17      162.12     55.25 o
  -1   2  12        1.40      145.43     53.69 o
   0   2  12      339.32      508.70     76.89 o
   1   2  12     2011.14     1903.31     72.98 o
   2   2  12       49.94       31.19     34.15 o
   3   2  12       80.28       26.40     25.90 o
  -3   3  12      460.07      437.30     43.39 o
  -2   3  12       85.36       55.73     43.48 o
  -1   3  12       22.33       76.92     63.01 o
   0   3  12      100.64       83.77     37.92 o
   1   3  12     1216.49     1066.65     47.14 o
   2   3  12      497.48      567.15     37.45 o
   3   3  12       64.46       94.55     28.74 o
  -3   4  12       22.85       44.93     49.01 o
  -2   4  12       67.27       50.04     28.66 o
  -1   4  12       10.01       38.35     31.71 o
   0   4  12        9.84      -19.27     32.09 o
   1   4  12      276.50      172.57     22.13 o
   2   4  12      157.32      119.96     26.00 o
   3   4  12       27.78       29.05     29.28 o
  -3   5  12      118.99       83.81     30.26 o
  -2   5  12       50.00       52.91     29.96 o
  -1   5  12      306.78      397.24     46.98 o
   0   5  12     1041.08     1281.38     72.41 o
   1   5  12      209.29      254.34     40.43 o
   2   5  12      693.09      687.31     51.13 o
   3   5  12      275.42      254.75     35.96 o
  -3   6  12      161.75      194.48     38.51 o
  -2   6  12       33.30      -11.05     38.33 o
  -1   6  12       14.53       29.40     27.58 o
   0   6  12       87.62       18.10     31.01 o
   1   6  12       78.26       30.49     24.83 o
   2   6  12        9.04       89.94     83.84 o
   3   6  12      438.43      352.00     41.01 o
  -3   7  12        4.65       82.39     31.47 o
  -2   7  12       30.43        3.24     18.18 o
  -1   7  12      106.76      108.04     34.02 o
   0   7  12        3.75       14.62     16.66 o
   1   7  12        4.17       40.24     33.38 o
   2   7  12       74.31       87.31     34.78 o
   3   7  12      148.87      223.51     36.81 o
  -3   8  12      270.24      385.86     44.63 o
  -2   8  12        1.21       10.52     17.33 o
  -1   8  12      137.93      191.00     43.93 o
   0   8  12     1210.18     1176.98     62.08 o
   1   8  12       37.86       52.27     26.91 o
   2   8  12      556.67      745.09     68.52 o
   3   8  12        5.97      146.09     77.39 o
  -3   9  12       64.83      188.35     48.41 o
  -2   9  12       26.13      -50.89     33.92 o
  -1   9  12      171.38      152.15     67.51 o
   0   9  12       78.41       74.44     32.24 o
   1   9  12       46.87       63.90     17.34 o
   2   9  12      632.77      517.72     69.60 o
   3   9  12      342.14      344.80     49.31 o
  -3  10  12      190.99      217.28     64.73 o
  -2  10  12       15.45       18.50     36.11 o
  -1  10  12        0.03      184.72     68.10 o
   0  10  12      217.04      190.87     51.31 o
   1  10  12       28.37       36.92     21.24 o
   2  10  12        2.13       10.49     23.42 o
   3  10  12        0.11       31.21     45.48 o
  -3  11  12        7.93       97.73     32.43 o
  -2  11  12      253.80      235.42     50.44 o
  -1  11  12       26.29       13.06     47.50 o
   0  11  12     1274.94     1355.45     85.71 o
   1  11  12     1249.86     1162.80     53.29 o
   2  11  12        1.16       54.50     39.66 o
   3  11  12        3.22       26.16     22.70 o
  -3  12  12     1670.43     1499.13    190.60 o
  -2  12  12       32.80       30.18    110.47 o
  -1  12  12       20.17       43.59     40.66 o
   0  12  12      127.99      124.16     36.99 o
   1  12  12       75.41       51.36     16.45 o
   2  12  12       34.69      -12.70     24.49 o
   3  12  12        3.75       -2.07     26.07 o
  -2  13  12       32.88        0.82     40.14 o
  -1  13  12       92.77      224.31     81.22 o
   0  13  12        3.27        7.51     63.77 o
   1  13  12      109.24      105.03     47.66 o
   2  13  12       61.44      228.59     69.82 o
  -2  14  12       90.57       84.24     49.95 o
  -1  14  12      147.81      262.89     51.66 o
   0  14  12     1536.11     1622.01    105.11 o
   1  14  12      638.94      369.56     61.44 o
   2  14  12       42.80      169.46     41.59 o
  -2  15  12       22.18       57.52     91.09 o
  -1  15  12       22.22      -14.22     52.13 o
   0  15  12       21.20        0.66     66.73 o
   1  15  12       75.70       20.73     30.28 o
   2  15  12        0.93      185.35     47.59 o
  -2  16  12      223.39       94.03     67.36 o
  -1  16  12       80.22      139.16     47.59 o
   0  16  12      297.72      297.57     67.73 o
   1  16  12       35.70       49.60     36.39 o
   2  16  12      184.44      263.50     68.92 o
  -2  17  12        0.77       54.13     51.66 o
  -1  17  12        3.82      -58.32     38.88 o
   0  17  12      435.55      243.84     75.98 o
   1  17  12       17.85      182.80     51.90 o
   2  17  12       19.20       47.12     40.51 o
  -2  18  12      109.38       99.02     59.40 o
  -1  18  12      163.45      111.73     53.89 o
   0  18  12      195.80      184.52     48.61 o
   1  18  12       24.30       33.54     28.61 o
   2  18  12       92.30      180.27    110.58 o
  -2  19  12      154.17      219.43     85.08 o
  -1  19  12       15.50       32.45     56.33 o
   0  19  12        0.29      148.46     47.99 o
   1  19  12      372.47      498.95     55.02 o
  -1  20  12      757.17      805.42     72.68 o
   0  20  12       48.13       84.10     81.96 o
   1  20  12       80.16       49.96     35.45 o
  -1  21  12       50.52       85.91     44.57 o
   0  21  12       13.69      119.61     51.24 o
   1  21  12        7.88       58.84     31.09 o
   0  22  12      155.66      188.97     68.76 o
  -3   1  13       36.50       34.67     47.88 o
  -2   1  13       38.63      103.39     44.16 o
  -1   1  13      157.67      160.79     34.30 o
   0   1  13       31.82       21.94     49.57 o
   1   1  13        6.74      -11.28     30.71 o
   2   1  13      107.52       70.61     25.12 o
   3   1  13        0.26        8.58     28.16 o
  -3   2  13      137.60      196.25     60.48 o
  -2   2  13      101.24      243.25     47.48 o
  -1   2  13      122.07      100.29     41.35 o
   0   2  13      713.22      870.98     78.55 o
   1   2  13     3691.03     3634.93    147.36 o
   2   2  13       88.17      129.82     26.76 o
   3   2  13        0.27       64.60     35.64 o
  -3   3  13        7.43       -3.30     30.90 o
  -2   3  13       93.93        7.90     36.60 o
  -1   3  13      182.42      145.61     63.29 o
   0   3  13       42.68       52.28     51.73 o
   1   3  13      369.63      437.40     33.71 o
   2   3  13       71.99       71.67     24.68 o
   3   3  13        0.24       37.53     29.91 o
  -3   4  13      168.96      338.89     84.95 o
  -2   4  13      242.91      237.94     54.34 o
  -1   4  13     1060.08     1142.73     80.14 o
   0   4  13      111.05      116.38     34.41 o
   1   4  13      708.74      701.73     47.89 o
   2   4  13      979.48      991.11     68.39 o
   3   4  13      244.62      153.57     46.47 o
  -3   5  13      135.24       96.80     39.40 o
  -2   5  13      367.64      349.19     50.35 o
  -1   5  13      125.53      243.16     43.23 o
   0   5  13      186.70      101.04     44.19 o
   1   5  13      426.39      522.33     45.80 o
   2   5  13      136.28      151.76     24.94 o
   3   5  13        0.81      154.42     68.49 o
  -3   6  13       20.68        6.76     34.95 o
  -2   6  13      376.12      380.13     33.63 o
  -1   6  13       44.25      203.60     54.81 o
   0   6  13      262.99      339.55     44.54 o
   1   6  13     1196.79     1229.59     69.24 o
   2   6  13      300.25      304.11     39.20 o
   3   6  13       91.47      251.78     56.83 o
  -3   7  13      154.05      240.84     32.26 o
  -2   7  13      499.02      507.74     45.05 o
  -1   7  13       53.73      -15.28     41.30 o
   0   7  13       45.07       34.38     32.40 o
   1   7  13        9.09      -24.10     34.13 o
   2   7  13       88.51      225.78     36.62 o
   3   7  13       31.45       88.38     67.60 o
  -3   8  13        4.48      -27.30     24.79 o
  -2   8  13      614.17      531.23     50.23 o
  -1   8  13       20.58        5.67     36.23 o
   0   8  13        0.36      -31.69     31.86 o
   1   8  13       13.07       36.39     30.12 o
   2   8  13       24.61        2.43     26.63 o
   3   8  13        8.61      -34.06     32.95 o
  -3   9  13      220.54      216.67     76.63 o
  -2   9  13      379.67      272.14     32.69 o
  -1   9  13      146.93      159.37     35.25 o
   0   9  13        1.73        6.12     40.65 o
   1   9  13       93.66      141.54     90.51 o
   2   9  13      552.04      484.62     80.75 o
   3   9  13       23.32        4.06     32.50 o
  -3  10  13      320.27      311.99     80.28 o
  -2  10  13      520.04      407.56     59.74 o
  -1  10  13      392.17      558.21     62.77 o
   0  10  13       31.98      149.43     65.95 o
   1  10  13      253.01      236.43     61.05 o
   2  10  13      274.38      439.66     71.42 o
  -3  11  13        0.49      -53.52     52.31 o
  -2  11  13        2.97       16.57     43.54 o
  -1  11  13       48.98      185.96     92.20 o
   0  11  13      177.85      198.81     58.01 o
   1  11  13      755.96      391.51    102.66 o
   2  11  13       17.93      100.93     68.22 o
  -2  12  13       57.28        2.02     52.16 o
  -1  12  13        0.07      -41.16     39.19 o
   0  12  13      135.68       35.22     64.25 o
   1  12  13      568.78      640.79     66.14 o
  -2  13  13       71.50       52.07    106.58 o
  -1  13  13       58.64      232.53     62.51 o
   0  13  13      263.14      135.05     47.77 o
   1  13  13      173.02      167.00     48.20 o
   2  13  13       16.69       10.87     42.13 o
  -2  14  13        3.96      -24.04     41.02 o
  -1  14  13       74.64      170.51    122.33 o
   0  14  13      307.83      301.54     46.17 o
   1  14  13        8.90       34.63     38.82 o
   2  14  13       61.28      107.26     40.63 o
  -1  15  13       80.74       30.64     39.54 o
   0  15  13       40.59       78.85     40.85 o
   1  15  13      165.09      151.70     39.85 o
   2  15  13        0.89      -22.05     35.31 o
  -2  16  13      239.29      260.74     71.22 o
  -1  16  13       62.16      111.74     46.79 o
   0  16  13       33.64       81.79     68.09 o
   1  16  13       37.23       14.11     59.43 o
   2  16  13      577.29      720.35     86.39 o
  -2  17  13      169.87      -20.03     73.34 o
  -1  17  13      131.38      191.30     42.71 o
   0  17  13       91.65      137.77     65.33 o
   1  17  13      176.09       49.49     50.02 o
  -1  18  13       11.14      -19.66     43.07 o
   0  18  13      204.00      259.46     54.67 o
   1  18  13      251.63      319.06     51.06 o
  -1  19  13       51.55      -55.20     55.64 o
   0  19  13       56.06      153.31     77.41 o
   1  19  13       56.56       75.77     38.24 o
  -1  20  13        1.91      -53.39     35.59 o
   0  20  13       13.69       -0.02     33.95 o
   1  20  13      271.95      172.32     61.12 o
   0  21  13       73.45      166.23     46.00 o
  -3   0  14      170.45      390.41     65.50 o
  -2   0  14       59.89      150.20     57.46 o
  -1   0  14     1057.40     1115.47    100.75 o
   0   0  14     3290.87     3759.97    221.48 o
   1   0  14      476.57      605.46     84.02 o
   2   0  14      136.66      238.57     56.65 o
   3   0  14      108.15       37.69     50.55 o
  -3   1  14        0.96       17.71     78.63 o
  -2   1  14        0.17       21.93     39.70 o
  -1   1  14      210.30      155.82     58.90 o
   0   1  14     1606.28     1864.16    104.12 o
   1   1  14      139.05      113.84     41.81 o
   2   1  14        9.07        0.52     35.26 o
   3   1  14        4.51       39.56     64.53 o
  -3   2  14      194.96      339.85     76.99 o
  -2   2  14       91.17       71.09     46.92 o
  -1   2  14        2.43       53.66     58.15 o
   0   2  14       53.29      -11.04     47.07 o
   1   2  14     2103.98     2302.73    121.69 o
   2   2  14       52.53       96.24     24.75 o
   3   2  14       52.95       14.29     50.22 o
  -3   3  14        2.03      -64.59     43.06 o
  -2   3  14      180.74      269.11     44.13 o
  -1   3  14     2733.27     2830.68    172.54 o
   0   3  14      524.88      698.41     61.78 o
   1   3  14       23.08       -1.16     14.94 o
   2   3  14      586.74      664.46     48.87 o
   3   3  14      286.06      416.34     57.14 o
  -3   4  14       95.58      203.21     60.42 o
  -2   4  14       63.80      280.35     90.34 o
  -1   4  14        6.53       37.52     53.40 o
   0   4  14       88.79      108.34     54.60 o
   1   4  14      125.51      124.46     22.28 o
   2   4  14      204.06      245.18     34.05 o
   3   4  14       13.43      -35.52     26.71 o
  -3   5  14      193.90      194.52     40.16 o
  -2   5  14      113.13      114.53     38.14 o
  -1   5  14       16.39      107.79     41.83 o
   0   5  14        1.76       88.35     33.55 o
   1   5  14      172.27      190.93     29.40 o
   2   5  14      108.46       59.41     20.29 o
  -3   6  14        7.52      -33.87     60.91 o
  -2   6  14        1.11       43.88     33.83 o
  -1   6  14      190.58      228.24     46.82 o
   0   6  14      251.56      359.55     41.29 o
   1   6  14       62.54       34.48     43.29 o
   2   6  14       82.86       94.92     31.14 o
  -3   7  14        3.07       20.92     78.59 o
  -2   7  14       44.21       70.48     39.44 o
  -1   7  14        7.51      -15.61     36.00 o
   0   7  14        3.15       -1.33     38.21 o
   1   7  14       16.64      -23.45     45.86 o
   2   7  14       26.38      -30.56     40.02 o
  -3   8  14        9.78       99.47     55.47 o
  -2   8  14      116.70       23.53     44.03 o
  -1   8  14       59.56      109.36     46.24 o
   0   8  14       36.02      -52.74     36.54 o
   1   8  14        9.57       33.72     29.59 o
   2   8  14       42.68       64.48     36.18 o
  -2   9  14      432.47      309.31     47.43 o
  -1   9  14      227.72      277.24     54.12 o
   0   9  14      143.90      150.19     48.30 o
   1   9  14       60.88      104.96     46.94 o
   2   9  14      174.63      140.31     41.60 o
  -2  10  14       33.04        1.92     36.48 o
  -1  10  14      288.21      361.07     52.18 o
   0  10  14       26.24       21.08     37.72 o
   1  10  14        3.79        2.94     28.18 o
   2  10  14      135.91      104.93     69.06 o
  -2  11  14       20.12       40.08     78.23 o
  -1  11  14      956.14     1033.34     87.09 o
   0  11  14      569.00      444.38     46.25 o
   1  11  14      606.62      427.51     82.86 o
   2  11  14      305.61      358.45     43.84 o
  -2  12  14       26.29       27.44     52.33 o
  -1  12  14        0.29      119.22     57.25 o
   0  12  14       36.35       31.59     34.95 o
   1  12  14      178.76      178.16     57.83 o
   2  12  14       24.43       14.40     37.94 o
  -2  13  14       41.03      326.68     89.67 o
  -1  13  14       88.52      310.39    117.75 o
   0  13  14        0.19       -8.58     66.54 o
   1  13  14      144.69       74.02     41.05 o
   2  13  14        0.05        5.05     71.27 o
  -2  14  14      137.66      235.02     61.49 o
  -1  14  14       41.54       61.60     50.74 o
   0  14  14      413.43      391.71     76.94 o
   1  14  14       31.55       78.58     51.24 o
   2  14  14        3.19       24.09     42.27 o
  -2  15  14       94.96      341.91     84.89 o
  -1  15  14        6.52      -20.81     43.03 o
   0  15  14      448.50      384.44     51.26 o
   1  15  14      232.83      103.29     67.42 o
  -1  16  14      140.26       77.32     41.42 o
   0  16  14       30.77       58.56     40.57 o
   1  16  14        0.34      -24.15     51.16 o
  -1  17  14      825.87      715.65     92.92 o
   0  17  14      409.78      590.85     74.01 o
   1  17  14      264.71      262.80     50.93 o
  -1  18  14      222.62      234.56     51.57 o
   0  18  14        3.79      184.33     65.68 o
   1  18  14       11.51      156.00     67.90 o
  -1  19  14     1131.74     1262.11     85.40 o
   0  19  14       71.70      181.33     46.95 o
  -3   1  15        0.84      -17.20     52.07 o
  -2   1  15       12.82      -47.54     46.13 o
  -1   1  15        2.60      -29.27     35.81 o
   0   1  15     1855.78     1903.89    118.63 o
   1   1  15       22.60       31.41     27.61 o
   2   1  15      141.76      164.70     28.90 o
  -2   2  15       49.41       14.10     37.02 o
  -1   2  15      337.59      367.01     50.28 o
   0   2  15     1319.26     1562.50     87.31 o
   1   2  15      351.18      396.63     48.56 o
   2   2  15      107.76       37.28     53.82 o
  -2   3  15        0.51      -45.46     38.41 o
  -1   3  15     1163.86     1518.98     87.45 o
   0   3  15        3.66       19.83     39.73 o
   1   3  15        4.73      -16.00     40.36 o
   2   3  15       26.35       12.48     21.88 o
  -2   4  15      524.24      500.70     66.96 o
  -1   4  15      334.70      475.27     66.60 o
   0   4  15      310.60      387.31     57.03 o
   1   4  15       48.36      -41.49     33.05 o
   2   4  15      196.62      189.71     29.47 o
  -2   5  15       15.76       25.80     46.54 o
  -1   5  15      129.81      148.99     56.28 o
   0   5  15       10.31      -28.90     31.41 o
   1   5  15      250.82      237.55     34.18 o
   2   5  15        8.05      -12.53     21.17 o
  -2   6  15        5.72       47.00     55.71 o
  -1   6  15      291.89      141.02     67.82 o
   0   6  15      426.66      392.36     49.45 o
   1   6  15      108.96      161.31     29.73 o
   2   6  15       14.60       21.54     39.57 o
  -2   7  15      444.31      558.31     65.38 o
  -1   7  15       48.77      124.88     41.02 o
   0   7  15       53.40       88.99     36.04 o
   1   7  15       74.04        0.85    130.05 o
   2   7  15       13.87        1.03     35.47 o
  -2   8  15       11.45      -22.91     42.55 o
  -1   8  15        5.41       61.34     52.46 o
   0   8  15       83.72      148.16     54.84 o
   1   8  15       11.32        8.54     40.94 o
   2   8  15       57.36       21.56     22.72 o
  -2   9  15       40.41      140.45     64.35 o
  -1   9  15      315.53      305.85     48.40 o
   0   9  15      191.25       87.56     35.82 o
   1   9  15       49.85      -22.19     35.37 o
   2   9  15        0.35      175.55     89.62 o
  -2  10  15       70.55       85.02     74.20 o
  -1  10  15     1014.92      863.44     72.06 o
   0  10  15       72.50      230.76     68.53 o
   1  10  15      250.57      282.74     53.27 o
   2  10  15      275.10      307.99     73.69 o
  -2  11  15        5.87      -71.49     51.68 o
  -1  11  15        1.23      -49.55     44.32 o
   0  11  15       64.83      269.98     97.63 o
   1  11  15        0.41       65.58     67.06 o
   2  11  15        3.58      141.69     87.09 o
  -1  12  15      194.40      295.44     91.67 o
   0  12  15     1336.18     1243.64    127.35 o
   1  12  15       60.09       15.69     52.31 o
   2  12  15       16.57      -31.51     66.08 o
  -2  13  15       45.61       83.97     65.77 o
  -1  13  15      141.01      199.01     92.63 o
   0  13  15      180.01      204.35     79.83 o
   1  13  15      380.53      361.79     48.06 o
  -1  14  15      146.63      129.91     65.29 o
   0  14  15        5.55      -13.05     52.86 o
   1  14  15       17.14       13.12     31.49 o
  -1  15  15        5.97       48.10     56.34 o
   0  15  15       23.07      -26.33     33.70 o
   1  15  15        1.09       11.86     32.07 o
  -1  16  15      299.41      341.27     85.84 o
   0  16  15      126.39      116.95     36.14 o
   1  16  15       42.64       36.46     41.21 o
  -1  17  15      126.40      109.91     45.52 o
   0  17  15       21.53       63.95     38.50 o
   0  18  15       38.84      109.65     38.79 o
  -1   0  16       82.73       -3.97     61.10 o
   0   0  16       20.54       -7.47     49.27 o
   1   0  16      332.34      305.12     58.94 o
   2   0  16      356.13      334.55     97.32 o
  -2   1  16        1.69       11.12     55.51 o
  -1   1  16       16.53       34.68     39.29 o
   0   1  16     1321.78     1226.25     86.74 o
   1   1  16        2.52       76.14     67.23 o
   2   1  16      143.25      216.57     68.84 o
  -2   2  16      112.87       62.67     40.30 o
  -1   2  16       13.72      -31.40     39.89 o
   0   2  16     1108.84     1145.98    128.70 o
   1   2  16      116.67       77.51     42.13 o
   2   2  16       84.91      187.88     51.85 o
  -2   3  16      249.59      294.28     59.17 o
  -1   3  16      703.38      672.64     73.13 o
   0   3  16      645.76      648.88     79.63 o
   1   3  16      326.61      294.65     56.04 o
   2   3  16       46.38       40.15     45.37 o
  -2   4  16      290.51      253.74     74.77 o
  -1   4  16      129.61      259.53     61.70 o
   0   4  16        5.93       -3.57     40.81 o
   1   4  16        2.95       81.19     51.86 o
   2   4  16        2.16       -4.81     69.78 o
  -2   5  16      330.10      206.90     65.21 o
  -1   5  16      205.13      217.70     62.94 o
   0   5  16      162.69      164.54     40.14 o
   1   5  16      234.85      292.48     48.74 o
   2   5  16      269.27      110.05    103.77 o
  -2   6  16      972.66     1006.10    103.10 o
  -1   6  16        0.02       29.53     40.38 o
   0   6  16       51.05       55.72     39.93 o
   1   6  16       84.15       46.91     40.80 o
   2   6  16       37.47      177.56     88.11 o
  -2   7  16        1.47       99.72     79.08 o
  -1   7  16       17.16       59.85     98.26 o
   0   7  16       94.99      154.72     42.10 o
   1   7  16        8.72      -38.99     36.14 o
   2   7  16        0.34      -67.94     45.29 o
  -2   8  16      112.34       18.16     51.23 o
  -1   8  16      108.35      113.72     41.87 o
   0   8  16      144.88       93.40     43.20 o
   1   8  16      411.18      392.68     70.48 o
   2   8  16      298.19      307.18     61.92 o
  -2   9  16      210.29      264.86     65.28 o
  -1   9  16       28.36       24.91     47.22 o
   0   9  16       25.37      280.44     83.53 o
   1   9  16        2.60      -23.71     45.05 o
   2   9  16      116.99      108.09     54.43 o
  -2  10  16       92.99       51.43     70.04 o
  -1  10  16      208.47      119.30     55.58 o
   0  10  16      253.28      176.51     68.93 o
   1  10  16      174.44       73.11     43.98 o
  -1  11  16       26.47       52.50     60.05 o
   0  11  16      202.03      335.71    106.67 o
   1  11  16      183.04       65.19     48.19 o
  -1  12  16       79.03       46.73     97.14 o
   0  12  16        2.32       61.71     50.48 o
   1  12  16       43.32       85.88     44.82 o
  -1  13  16       33.64      124.55     47.92 o
   0  13  16       19.47       69.71     58.60 o
   1  13  16       24.33        9.03     47.71 o
  -1  14  16        0.44       45.60     49.73 o
   0  14  16      247.00       83.86     60.03 o
   1  14  16      390.81      313.21     77.48 o
  -1  15  16      332.67      236.33     51.30 o
   0  15  16        4.22       20.30     49.61 o
   0  16  16       19.81       99.33     58.31 o
  -2   1  17       35.03       50.28     51.65 o
  -1   1  17      311.83      160.64     61.57 o
   0   1  17       44.31      -74.98     64.13 o
   1   1  17      445.04      423.63     49.94 o
   2   1  17      200.37      142.71     66.42 o
  -2   2  17       54.90      219.61     57.62 o
  -1   2  17      172.36       79.01    134.17 o
   0   2  17        8.27      335.86     78.84 o
   1   2  17        3.81      -21.16     36.30 o
   2   2  17      118.87       68.30     48.49 o
  -2   3  17        4.26       40.41     64.76 o
  -1   3  17      351.21      636.25     91.38 o
   0   3  17      346.42      285.62     69.62 o
   1   3  17       25.17      105.84     77.18 o
  -2   4  17      843.53     1104.18    137.58 o
  -1   4  17      177.07      175.41    117.93 o
   0   4  17       43.79      -16.89     37.03 o
   1   4  17        3.35      -16.37     39.74 o
  -2   5  17       79.82        9.36     43.01 o
  -1   5  17      636.45      810.28    105.49 o
   0   5  17       57.42       90.55     70.40 o
   1   5  17       69.35       34.14     40.14 o
  -2   6  17        4.42      -69.50     46.33 o
  -1   6  17        1.57       56.76     57.13 o
   0   6  17        0.01        7.80     47.66 o
   1   6  17       64.34       29.00     47.08 o
  -1   7  17       49.23      -14.80     77.50 o
   0   7  17        3.50      -65.59     84.55 o
   1   7  17      194.92      174.89     42.20 o
  -1   8  17        7.51       -8.91     42.09 o
   0   8  17        6.21      -49.59     47.36 o
   1   8  17       34.09       80.71     35.87 o
  -1   9  17       83.53      142.03     39.27 o
   0   9  17        1.00       25.94     56.83 o
   1   9  17        2.33       93.99     48.73 o
  -1  10  17      276.53      254.65     65.28 o
   0  10  17      144.96       70.80    104.18 o
   1  10  17       16.30      102.35    163.98 o
  -1  11  17       22.35      -19.44     57.48 o
   0  11  17       84.01       39.00     46.57 o
  -1  12  17       22.16      336.11    124.24 o
   0  12  17      406.97      520.13     85.44 o
   0  13  17      125.15      112.41     67.42 o
  -1   0  18     2565.63     2786.12    171.76 o
   0   0  18      736.75      793.36     91.74 o
   1   0  18        4.59      -17.97     45.95 o
  -1   1  18       13.11       50.07     47.86 o
   0   1  18        1.75       86.38     67.46 o
   1   1  18      154.57      120.24     35.88 o
  -1   2  18      996.51     1216.81    104.40 o
   0   2  18       18.00       87.55     44.68 o
   1   2  18      551.62      627.74     67.84 o
  -1   3  18      228.86      314.42     47.57 o
   0   3  18      125.73      232.82     44.07 o
   1   3  18        6.29      -32.18     32.23 o
  -1   4  18        0.21      -49.86     58.00 o
   0   4  18       19.43      -44.01     36.53 o
   1   4  18       25.62       53.21     39.65 o
   0   5  18        6.29      147.85     55.91 o
   1   5  18       99.60      338.60     96.53 o
   0   6  18      181.50      405.69     73.95 o
   1   6  18       94.61      181.97     65.34 o
  -1   7  18        5.96       52.58     56.51 o
   0   7  18       13.09       -4.58     98.19 o
   1   7  18       26.72       96.12     62.21 o
  -1   8  18      321.10      371.70     72.18 o
   0   8  18        6.54      -36.82     97.57 o
   0   9  18        2.94     -104.80     84.73 o
   0  10  18        9.12      -58.23     38.82 o
   0   1  19       79.60      191.93     48.98 o
   0   2  19        7.63       17.93     44.14 o
   0   3  19      179.19      223.18     49.52 o
 
